# Supplementary material for: Pan-Genome-Wide Analysis of Pantoea ananatis Identified Genes Linked to Pathogenicity in Onion
Source: Front Microbiol. 2021 Aug 19;12:684756. doi: 10.3389/fmicb.2021.684756 (PMC8417944; doi:10.3389/fmicb.2021.684756)
Supplement: Supplementary Table 1 — Details of raw and filtered data generated for each sample of P. ananatis used in this study. [file Table_1.XLS]

## Sheet: S1
Additional file 1: Details of raw and filtered data generated for each sample of P. ananatis used in this study
Sample ID	Raw_Reads_Total	Filtered_Reads_Total
PNA_99_3	16806614	16418536
PNA_92_7	15026658	14670948
PNA_99_6	12475902	12178076
PNA_99_14	12423042	12131948
PNA_98_12	12212116	11891384
PNA_18_3S	12066600	11779446
PNA_18_6S	11799552	11545674
PNA_98_1	11590846	11297188
PNA_99_2	10996224	10715746
PNA_18_5	10825918	10565332
PNA_98_3	10554748	10293536
PNA_07_1	10470488	10222312
PNA_18_10S	10312714	10062690
PNA_99_9	10263028	10018024
PNA_99_8	9991100	9760906
PNA_18_5S	9977302	9732814
PNA_200_10	9951098	9675540
PNA_97_11	9945104	9704058
PNA_18_9S	9863674	9606532
PNA_18_10	9696340	9455586
PNA_07_14	9597246	9348852
PNA_03_1	9586988	9308996
PNA_18_1	9572248	9335706
PNA_07_7	9479566	9244564
PNA_98_7	9476832	9239112
PNA_18_8S	9263370	9013434
PANS_4_2	8979078	8731832
PNA_99_1	8965784	8741446
PNA_08_1	8932752	8684400
PNA_03_2	8806196	8584644
PNA_18_2	8801846	8530062
PANS_99_11	8797982	8583838
PNA_07_5	8725586	8487706
PNA_200_8	8712262	8499468
PNA_98_8	8394460	8147524
PNA_98_11	8382080	8142066
PANS_99_32	8332530	8135718
PNA_07_13	8299000	8067892
PNA_05_1	8280296	8048350
PNA_06_4	8191076	7954546
PNA_18_7S	7946342	7718604
PNA_200_12	7928848	7700644
PNA_200_7	7920274	7725044
PNA_13_1	7870822	7634476
PANS_1_2	7870376	7653048
PANS_99_4	7720104	7535192
PANS_99_29	7598614	7387806
PANS_99_5	7521856	7312996
PANS_2_1	7348938	7167762
PNA_14_2	7322978	7118428
PNA_97_3	7242638	7034854
PNA_07_22	7173988	6949818
PANS_99_27	7142172	6932822
PNA_15_3	7035342	6826316
PANS_2_5	7023148	6820130
PANS_99_23	6797728	6603396
PANS_99_31	6772334	6579670
PANS_2_7	6719088	6528592
PANS_1_10	6717170	6530620
PNA_15_1	6658566	6469004
PANS_1_8	6643594	6485780
PANS_99_9	6575072	6389258
PANS_99_22	6564226	6393562
PANS_200_1	6516554	6322594
PNA_200_11	6455760	6257922
PANS_1_9	6404454	6220880
PANS_1_6	6249954	6076762
PANS_99_26	6246978	6072164
PNA_98_2	6206522	5990864
PNA_07_10	6137214	5942178
PANS_2_6	6115794	5949244
PANS_1_5	6063188	5891102
PANS_2_8	6029754	5862888
PNA_99_7	5985862	5796730
PANS_99_36	5930760	5760362
PANS_99_33	5787996	5643028
PANS_200_2	5720708	5554922
PNA_200_3	5336868	5167458
PANS_99_25	5024114	4882992
PNA_11_1	4815674	4660476
PNA_02_12	3650982	3559458
Total	675619600	657666278

## Sheet: S2
Additional file 2: Total number of core and accessory genes shared by each strain of P. ananatis used in this study
Strain	cloud	shell	soft_core (including core genes)	core	Soft_core_genes_excluding_core_genes
PANS_1_10	9	762	3794	3153	641
PANS_1_8	86	704	3782	3153	629
PANS_1_9	7	759	3794	3153	641
PANS_200_1	172	468	3784	3153	631
PANS_2_1	47	691	3796	3153	643
PANS_4_2	35	646	3797	3153	644
PANS_99_22	90	664	3793	3153	640
PANS_99_23	143	591	3784	3153	631
PANS_99_26	156	531	3787	3153	634
PANS_99_32	77	692	3785	3153	632
PANS_99_36	95	563	3793	3153	640
PANS_99_5	29	772	3793	3153	640
PANS_99_9	65	797	3786	3153	633
PNA_03_2	18	801	3787	3153	634
PNA_07_13	64	646	3796	3153	643
PNA_07_14	24	663	3796	3153	643
PNA_07_22	214	520	3779	3153	626
PNA_11_1	62	617	3779	3153	626
PNA_13_1	186	512	3794	3153	641
PNA_14_2	231	593	3770	3153	617
PNA_15_3	115	642	3780	3153	627
PNA_18_10	354	754	3789	3153	636
PNA_18_10S	22	824	3794	3153	641
PNA_18_6S	3	823	3795	3153	642
PNA_18_8S	1	826	3795	3153	642
PNA_200_3	6	796	3787	3153	634
PNA_200_8	2	796	3787	3153	634
PNA_98_11	456	724	3798	3153	645
PNA_98_3	209	968	3794	3153	641
PNA_98_7	110	742	3795	3153	642
PANS_1_2	22	697	3797	3153	644
PANS_1_5	2	593	3795	3153	642
PANS_1_6	2	591	3795	3153	642
PANS_200_2	85	530	3795	3153	642
PANS_2_5	5	661	3794	3153	641
PANS_2_6	44	845	3785	3153	632
PANS_2_7	1	662	3794	3153	641
PANS_2_8	1	659	3794	3153	641
PANS_99_11	226	656	3795	3153	642
PANS_99_25	107	509	3796	3153	643
PANS_99_27	384	535	3794	3153	641
PANS_99_29	70	574	3792	3153	639
PANS_99_31	524	990	3528	3153	375
PANS_99_33	251	489	3795	3153	642
PANS_99_4	10	822	3799	3153	646
PNA_02_12	4	494	3794	3153	641
PNA_03_1	84	698	3796	3153	643
PNA_05_1	143	714	3786	3153	633
PNA_06_4	48	706	3795	3153	642
PNA_07_1	68	616	3797	3153	644
PNA_07_10	33	663	3795	3153	642
PNA_07_5	40	704	3797	3153	644
PNA_07_7	34	652	3795	3153	642
PNA_08_1	62	621	3795	3153	642
PNA_15_1	85	687	3794	3153	641
PNA_18_1	7	719	3796	3153	643
PNA_18_2	7	718	3795	3153	642
PNA_18_3S	73	654	3792	3153	639
PNA_18_5	5	623	3797	3153	644
PNA_18_5S	434	1043	3535	3153	382
PNA_18_7S	4	617	3797	3153	644
PNA_18_9S	171	1099	3795	3153	642
PNA_200_10	19	767	3793	3153	640
PNA_200_11	3	737	3796	3153	643
PNA_200_12	19	695	3799	3153	646
PNA_200_7	37	725	3797	3153	644
PNA_92_7	276	634	3793	3153	640
PNA_97_11	5	882	3798	3153	645
PNA_97_3	26	714	3798	3153	645
PNA_98_1	287	859	3785	3153	632
PNA_98_12	498	691	3793	3153	640
PNA_98_2	88	784	3799	3153	646
PNA_98_8	33	709	3797	3153	644
PNA_99_1	95	588	3795	3153	642
PNA_99_14	44	700	3797	3153	644
PNA_99_2	3	731	3798	3153	645
PNA_99_3	13	824	3799	3153	646
PNA_99_6	63	841	3797	3153	644
PNA_99_7	15	841	3797	3153	644
PNA_99_8	70	674	3798	3153	645
PNA_99_9	98	791	3797	3153	644

## Sheet: S3
Additional file 3: List of putative horizontal gene transfers, putative donor and recipient genomes and number of transfers between two genomes.
Gene_1	Gene_2	Gene annotation	#GO	GO IDs	GO Names	Enzyme Codes	Enzyme Names	direction		Putative_donor_strains	Putative_recepient
PANS_1_2_04054	PANS_200_2_03756	hypothetical protein						PANS_200_2-->PANS_1_2		PANS_200_2	PANS_1_2
PANS_1_5_02511	PNA_99_9_01531	response regulator transcription factor	3	P:GO:0000160; P:GO:0006355; F:GO:0003677	P:phosphorelay signal transduction system; P:regulation of transcription, DNA-templated; F:DNA binding			PNA_99_9-->PANS_1_5		PNA_99_9	PANS_1_5
PANS_1_5_04103	PANS_99_4_03969	HAMP domain-containing protein						PANS_99_4-->PANS_1_5		PANS_99_4	PANS_1_6
PANS_1_5_04104	PANS_99_4_03970	transposase	4	P:GO:0006313; F:GO:0003677; F:GO:0004803; F:GO:0004818	P:transposition, DNA-mediated; F:DNA binding; F:transposase activity; F:glutamate-tRNA ligase activity	EC:6.1; EC:6.1.1; EC:6; EC:6.1.1.17	Forming carbon-oxygen bonds; Forming carbon-oxygen bonds; Ligases; Glutamate--tRNA ligase	PANS_99_4-->PANS_1_5		PANS_1_6	PANS_99_25
PANS_1_6_03636	PNA_99_9_01531	response regulator transcription factor	3	P:GO:0000160; P:GO:0006355; F:GO:0003677	P:phosphorelay signal transduction system; P:regulation of transcription, DNA-templated; F:DNA binding			PNA_99_9-->PANS_1_6		PANS_99_32	PANS_1_8
PANS_1_6_04101	PANS_99_4_03969	HAMP domain-containing protein						PANS_99_4-->PANS_1_6		PANS_99_22	PANS_99_22
PANS_1_6_04102	PANS_99_4_03970	transposase	4	P:GO:0006313; F:GO:0003677; F:GO:0004803; F:GO:0004818	P:transposition, DNA-mediated; F:DNA binding; F:transposase activity; F:glutamate-tRNA ligase activity	EC:6.1; EC:6.1.1; EC:6; EC:6.1.1.17	Forming carbon-oxygen bonds; Forming carbon-oxygen bonds; Ligases; Glutamate--tRNA ligase	PANS_99_4-->PANS_1_6		PANS_1_8	PANS_99_9
PANS_1_6_04224	PANS_99_25_00761	helix-turn-helix transcriptional regulator	1	F:GO:0003677	F:DNA binding			PANS_1_6-->PANS_99_25		PANS_1_9	PANS_1_9
PANS_1_8_01421	PANS_99_32_00691	Uncharacterised protein						PANS_99_32-->PANS_1_8		PANS_99_9	PANS_200_1
PANS_1_8_03934	PANS_99_22_02904	integrase domain-containing protein						PANS_99_22-->PANS_1_8		PANS_200_1	PANS_99_26
PANS_1_8_03940	PANS_99_22_02898	hypothetical protein						PANS_1_8-->PANS_99_22		PNA_98_7	PNA_13_1
PANS_1_8_03946	PANS_99_22_02892	SAM-dependent DNA methyltransferase	2	P:GO:0032259; F:GO:0008168	P:methylation; F:methyltransferase activity	EC:2.1; EC:2; EC:2.1.1	Transferring one-carbon groups; Transferases; Transferring one-carbon groups	PANS_99_22-->PANS_1_8		PNA_99_1	PANS_200_2
PANS_1_8_03954	PANS_99_22_02884	conjugal transfer protein TraE						PANS_1_8-->PANS_99_22		PANS_99_25	PANS_99_33
PANS_1_8_03955	PANS_99_22_02883	pili assembly chaperone	1	C:GO:0016021	C:integral component of membrane			PANS_1_8-->PANS_99_22		PANS_99_36	PANS_99_31
PANS_1_9_03178	PANS_99_9_02091	plasmid transfer protein	1	C:GO:0016021	C:integral component of membrane			PANS_1_9-->PANS_99_9		PANS_2_7	PANS_99_4
PANS_1_9_03179	PANS_99_9_02090	TIGR03759 family integrating conjugative element protein						PANS_99_9-->PANS_1_9		PANS_2_8	PANS_2_1
PANS_1_9_03180	PANS_99_9_02089	lytic transglycosylase						PANS_1_9-->PANS_99_9		PANS_4_2	PANS_2_6
PANS_200_1_00435	PANS_200_2_00311	glucokinase	2	P:GO:0016310; F:GO:0016301	P:phosphorylation; F:kinase activity	EC:2.7; EC:2	Transferring phosphorus-containing groups; Transferases	PANS_200_2-->PANS_200_1		PANS_99_11	PANS_99_32
PANS_200_1_00944	PANS_99_26_00349	hypothetical protein						PANS_200_1-->PANS_99_26		PNA_13_1	PNA_03_1
PANS_200_1_01714	PANS_99_22_00070	helix-turn-helix transcriptional regulator						PANS_99_22-->PANS_200_1		PNA_02_12	PNA_18_10S
PANS_200_1_02380	PNA_13_1_00485	type VI secretion system-associated protein TagF						PANS_200_1-->PNA_13_1		PANS_99_33	PNA_05_1
PANS_200_1_02440	PANS_200_2_00759	DUF2525 domain-containing protein						PANS_200_1-->PANS_200_2		PNA_07_22	PNA_02_12
PANS_200_2_00217	PNA_98_7_00965	pyridoxamine 5'-phosphate oxidase	4	P:GO:0008615; P:GO:0042823; F:GO:0004733; F:GO:0010181	P:pyridoxine biosynthetic process; P:pyridoxal phosphate biosynthetic process; F:pyridoxamine-phosphate oxidase activity; F:FMN binding	EC:1.4; EC:1.4.3; EC:1; EC:1.4.3.5	Acting on the CH-NH(2) group of donors; Acting on the CH-NH(2) group of donors; Oxidoreductases; Pyridoxal 5'-phosphate synthase	PNA_98_7-->PANS_200_2		PNA_99_8	PNA_07_7
PANS_200_2_00230	PANS_99_33_00146	DUF2569 domain-containing protein	1	C:GO:0016021	C:integral component of membrane			PANS_200_2-->PANS_99_33		PANS_99_31	PNA_15_3
PANS_200_2_00250	PANS_99_26_00981	SDR family oxidoreductase	1	F:GO:0003824	F:catalytic activity			PANS_200_2-->PANS_99_26		PNA_14_2	PNA_07_22
PANS_200_2_01811	PANS_99_26_01647	endonuclease/exonuclease/phosphatase family protein	3	P:GO:0090305; F:GO:0004519; F:GO:0004527	P:nucleic acid phosphodiester bond hydrolysis; F:endonuclease activity; F:exonuclease activity	EC:3.1; EC:3	Acting on ester bonds; Hydrolases	PANS_200_2-->PANS_99_26		PANS_99_26	PANS_4_2
PANS_200_2_01995	PNA_99_1_01654	copper-exporting P-type ATPase CopA	7	P:GO:0030001; P:GO:0098655; F:GO:0005524; F:GO:0019829; F:GO:0046872; C:GO:0005886; C:GO:0016021	P:metal ion transport; P:cation transmembrane transport; F:ATP binding; F:ATPase-coupled cation transmembrane transporter activity; F:metal ion binding; C:plasma membrane; C:integral component of membrane	EC:7	Translocases	PNA_99_1-->PANS_200_2		PNA_92_7	PANS_99_11
PANS_200_2_02710	PANS_99_9_02259	aspartate/tyrosine/aromatic aminotransferase	4	P:GO:0006520; P:GO:0009058; F:GO:0008483; F:GO:0030170	P:cellular amino acid metabolic process; P:biosynthetic process; F:transaminase activity; F:pyridoxal phosphate binding	EC:2.6.1; EC:2; EC:2.6	Transferring nitrogenous groups; Transferases; Transferring nitrogenous groups	PANS_99_9-->PANS_200_2		PNA_200_10	PANS_99_29
PANS_200_2_03731	PANS_99_25_04147	DUF1380 family protein						PANS_99_25-->PANS_200_2		PNA_18_10S	PANS_99_23
PANS_200_2_03733	PANS_99_31_04436	DNA cytosine methyltransferase	3	P:GO:0009307; P:GO:0090116; F:GO:0003886	P:DNA restriction-modification system; P:C-5 methylation of cytosine; F:DNA (cytosine-5-)-methyltransferase activity	EC:2.1; EC:2.1.1.37; EC:2; EC:2.1.1	Transferring one-carbon groups; DNA (cytosine-5-)-methyltransferase; Transferases; Transferring one-carbon groups	PANS_200_2-->PANS_99_31		PNA_18_10	PANS_99_36
PANS_200_2_03828	PANS_99_4_03995	DMT family transporter	1	C:GO:0016021	C:integral component of membrane			PANS_99_4-->PANS_200_2		PNA_15_3	PNA_99_9
PANS_200_2_03843	PANS_99_4_03980	transcriptional regulator	2	F:GO:0003677; F:GO:0030246	F:DNA binding; F:carbohydrate binding			PANS_99_4-->PANS_200_2		PANS_99_27	PNA_98_7
PANS_200_2_03851	PANS_99_4_04114	GntR family transcriptional regulator	3	P:GO:0006355; F:GO:0003677; F:GO:0003700	P:regulation of transcription, DNA-templated; F:DNA binding; F:DNA-binding transcription factor activity			PANS_200_2-->PANS_99_4		PANS_2_6	PNA_99_8
PANS_2_1_02109	PANS_99_9_04580	transposase						PANS_99_9-->PANS_2_1		PNA_97_11	PANS_99_27
PANS_2_1_02833	PANS_99_9_02095	pilus assembly protein						PANS_99_9-->PANS_2_1		PNA_03_2	PNA_03_2
PANS_2_1_03651	PANS_99_9_04399	transposase						PANS_99_9-->PANS_2_1		PNA_07_1	PNA_18_3S
PANS_2_6_00126	PANS_99_36_00127	cytosine permease	3	P:GO:0055085; F:GO:0022857; C:GO:0016021	P:transmembrane transport; F:transmembrane transporter activity; C:integral component of membrane	EC:7	Translocases	PANS_99_36-->PANS_2_6		PANS_99_5	PNA_18_5S
PANS_2_6_00219	PANS_99_9_00106	MULTISPECIES: hypothetical protein						PANS_99_9-->PANS_2_6		PNA_98_3	PNA_98_11
PANS_2_7_01563	PANS_99_32_01853	tripartite tricarboxylate transporter substrate binding protein						PANS_2_7-->PANS_99_32		PANS_2_1	PNA_200_10
PANS_2_8_00037	PNA_03_1_00492	threonylcarbamoyl-AMP synthase	1	F:GO:0003725	F:double-stranded RNA binding			PANS_2_8-->PNA_03_1		PNA_07_13	PNA_98_3
PANS_2_8_00175	PANS_99_4_01975	SDR family oxidoreductase	1	F:GO:0016491	F:oxidoreductase activity	EC:1	Oxidoreductases	PANS_2_8-->PANS_99_4		PNA_05_1	PNA_07_14
PANS_2_8_00447	PANS_99_22_01365	D-threitol dehydrogenase	1	F:GO:0016491	F:oxidoreductase activity	EC:1	Oxidoreductases	PANS_2_8-->PANS_99_22		PNA_15_1	PNA_07_13
PANS_2_8_01267	PNA_13_1_04465	sugar ABC transporter ATP-binding protein	3	P:GO:0008643; F:GO:0005524; F:GO:0016887	P:carbohydrate transport; F:ATP binding; F:ATPase activity	EC:3.6.1; EC:3.6; EC:3; EC:3.6.1.15	Acting on acid anhydrides; Acting on acid anhydrides; Hydrolases; Nucleoside-triphosphate phosphatase	PANS_2_8-->PNA_13_1		PNA_06_4	PNA_15_1
PANS_2_8_01447	PNA_18_10S_01359	LysE family translocator	3	P:GO:0006865; C:GO:0005886; C:GO:0016021	P:amino acid transport; C:plasma membrane; C:integral component of membrane			PANS_2_8-->PNA_18_10S		PNA_07_10	PNA_92_7
PANS_2_8_01580	PANS_99_25_01609	hypothetical protein						PANS_2_8-->PANS_99_25		PNA_07_14	PNA_07_10
PANS_2_8_01591	PNA_05_1_01057	DUF1311 domain-containing protein						PANS_2_8-->PNA_05_1		PNA_18_5S	PNA_11_1
PANS_2_8_01629	PNA_02_12_01559	D-lyxose/D-mannose family sugar isomerase						PANS_2_8-->PNA_02_12		PNA_07_5	PNA_14_2
PANS_2_8_01719	PANS_99_4_01416	imidazole glycerol phosphate synthase subunit HisH	6	P:GO:0000105; P:GO:0006541; F:GO:0000107; F:GO:0004359; F:GO:0016829; C:GO:0005737	P:histidine biosynthetic process; P:glutamine metabolic process; F:imidazoleglycerol-phosphate synthase activity; F:glutaminase activity; F:lyase activity; C:cytoplasm	EC:3.5.1.2; EC:3.5.1; EC:2.4.2; EC:2.4; EC:2; EC:3.5; EC:3; EC:4	Glutaminase; Acting on carbon-nitrogen bonds, other than peptide bonds; Glycosyltransferases; Glycosyltransferases; Transferases; Acting on carbon-nitrogen bonds, other than peptide bonds; Hydrolases; Lyases	PANS_2_8-->PANS_99_4		PNA_07_7	PNA_08_1
PANS_2_8_01948	PNA_02_12_01276	Cell division protein DedD	4	P:GO:0032506; F:GO:0042834; C:GO:0005887; C:GO:0030428	P:cytokinetic process; F:peptidoglycan binding; C:integral component of plasma membrane; C:cell septum			PANS_2_8-->PNA_02_12		PNA_08_1	PNA_07_1
PANS_2_8_01958	PANS_99_32_01853	tripartite tricarboxylate transporter substrate binding protein						PANS_2_8-->PANS_99_32		PNA_11_1	PNA_99_1
PANS_2_8_01959	PANS_99_32_01852	tripartite tricarboxylate transporter TctB family protein	1	C:GO:0016021	C:integral component of membrane			PANS_2_8-->PANS_99_32		PNA_98_11	PNA_18_10
PANS_2_8_02084	PANS_99_33_03365	transcriptional regulator	4	P:GO:0006355; P:GO:0019299; F:GO:0003700; F:GO:0043565	P:regulation of transcription, DNA-templated; P:rhamnose metabolic process; F:DNA-binding transcription factor activity; F:sequence-specific DNA binding			PANS_2_8-->PANS_99_33		PNA_200_7	PNA_18_1
PANS_2_8_02089	PANS_99_25_02101	ABC transporter permease	3	P:GO:0055085; C:GO:0005886; C:GO:0016021	P:transmembrane transport; C:plasma membrane; C:integral component of membrane			PANS_2_8-->PANS_99_25		PNA_18_3S	PNA_18_2
PANS_2_8_02122	PNA_07_7_01550	histidine--tRNA ligase	4	P:GO:0006427; F:GO:0004821; F:GO:0005524; C:GO:0005737	P:histidyl-tRNA aminoacylation; F:histidine-tRNA ligase activity; F:ATP binding; C:cytoplasm	EC:6.1; EC:6.1.1.21; EC:6.1.1; EC:6	Forming carbon-oxygen bonds; Histidine--tRNA ligase; Forming carbon-oxygen bonds; Ligases	PANS_2_8-->PNA_07_7		PNA_97_3	PNA_99_14
PANS_2_8_04140	PNA_07_7_04119	IS3 family transposase	2	P:GO:0015074; F:GO:0003676	P:DNA integration; F:nucleic acid binding			PANS_2_8-->PNA_07_7		PNA_18_2	PNA_18_9S
PANS_2_8_04211	PANS_99_9_04508	DUF905 domain-containing protein						PANS_2_8-->PANS_99_9		PNA_18_8S	PNA_200_11
PANS_2_8_04263	PNA_15_3_04394	FAD-binding oxidoreductase	1	C:GO:0016020	C:membrane			PANS_2_8-->PNA_15_3		PNA_18_9S	PNA_98_12
PANS_2_8_04265	PNA_15_3_04396	EamA family transporter	1	C:GO:0016020	C:membrane			PANS_2_8-->PNA_15_3		PNA_98_12	PNA_97_11
PANS_2_8_04281	PANS_99_9_04522	hypothetical protein						PANS_2_8-->PANS_99_9		PNA_200_12	PNA_200_12
PANS_2_8_04293	PNA_15_3_04417	LysR family transcriptional regulator	2	P:GO:0006355; F:GO:0003700	P:regulation of transcription, DNA-templated; F:DNA-binding transcription factor activity			PANS_2_8-->PNA_15_3		PNA_200_8	PNA_200_3
PANS_2_8_04351	PNA_07_22_02726	DUF1345 domain-containing protein	1	C:GO:0016021	C:integral component of membrane			PANS_2_8-->PNA_07_22		PNA_98_1	PNA_200_7
PANS_4_2_00407	PANS_99_4_00034	metalloregulator ArsR/SmtB family transcription factor	2	P:GO:0006355; F:GO:0003700	P:regulation of transcription, DNA-templated; F:DNA-binding transcription factor activity			PANS_4_2-->PANS_99_4		PNA_98_8	PNA_200_8
PANS_4_2_02546	PANS_99_9_01871	type 1 fimbrial protein	2	P:GO:0007155; C:GO:0009289	P:cell adhesion; C:pilus			PANS_99_9-->PANS_4_2		PNA_99_2	PNA_97_3
PANS_4_2_03425	PANS_99_9_02131	DUF2786 domain-containing protein						PANS_4_2-->PANS_99_9		PNA_99_3	PNA_98_1
PANS_4_2_04191	PANS_99_9_03870	helix-turn-helix transcriptional regulator	2	P:GO:0006355; F:GO:0003677	P:regulation of transcription, DNA-templated; F:DNA binding			PANS_4_2-->PANS_99_9		PNA_99_6	PNA_18_5
PANS_4_2_04210	PANS_99_9_03889	acyltransferase	3	F:GO:0004792; F:GO:0016747; C:GO:0016021	F:thiosulfate sulfurtransferase activity; F:transferase activity, transferring acyl groups other than amino-acyl groups; C:integral component of membrane	EC:2.8.1; EC:2.3; EC:2; EC:2.8; EC:2.3.1; EC:2.8.1.1	Transferring sulfur-containing groups; Acyltransferases; Transferases; Transferring sulfur-containing groups; Acyltransferases; Thiosulfate sulfurtransferase	PANS_99_9-->PANS_4_2		PNA_99_7	PNA_98_8
PANS_4_2_04212	PANS_99_9_03891	autotransporter outer membrane beta-barrel domain-containing protein	1	C:GO:0019867	C:outer membrane			PANS_99_9-->PANS_4_2		PANS_99_29	PNA_99_2
PANS_4_2_04216	PANS_99_9_03895	pilin outer membrane usher protein SafC	1	C:GO:0016020	C:membrane			PANS_4_2-->PANS_99_9		PNA_99_14	PNA_99_6
PANS_4_2_04255	PANS_99_9_04399	transposase						PANS_99_9-->PANS_4_2			PNA_99_7
PANS_4_2_04256	PANS_99_22_04418	IS66 family insertion sequence element accessory protein TnpB	1	F:GO:0016829	F:lyase activity	EC:4	Lyases	PANS_99_22-->PANS_4_2			PANS_1_10
PANS_4_2_04257	PANS_99_9_04401	IS66 family transposase						PANS_4_2-->PANS_99_9
PANS_4_2_04333	PANS_99_9_04578	IS66 family transposase						PANS_4_2-->PANS_99_9
PANS_4_2_04335	PANS_99_9_04580	transposase						PANS_99_9-->PANS_4_2
PANS_4_2_04349	PNA_07_22_04433	N-acetylmuramoyl-L-alanine amidase	2	P:GO:0009253; F:GO:0008745	P:peptidoglycan catabolic process; F:N-acetylmuramoyl-L-alanine amidase activity	EC:3.5.1; EC:3.5; EC:3; EC:3.5.1.28	Acting on carbon-nitrogen bonds, other than peptide bonds; Acting on carbon-nitrogen bonds, other than peptide bonds; Hydrolases; N-acetylmuramoyl-L-alanine amidase	PANS_4_2-->PNA_07_22
PANS_99_11_00356	PANS_200_1_02361	phosphonate ABC transporter, permease protein PhnE	3	P:GO:0015716; P:GO:0055085; C:GO:0005887	P:organic phosphonate transport; P:transmembrane transport; C:integral component of plasma membrane			PANS_99_11-->PANS_200_1
PANS_99_11_00363	PANS_99_32_02156	ketose 1,6-bisphosphate aldolase	3	P:GO:0005975; F:GO:0008270; F:GO:0016832	P:carbohydrate metabolic process; F:zinc ion binding; F:aldehyde-lyase activity	EC:4.1.2; EC:4.1; EC:4	Carbon-carbon lyases; Carbon-carbon lyases; Lyases	PANS_99_11-->PANS_99_32
PANS_99_11_00434	PNA_13_1_00427	transcriptional regulator						PNA_13_1-->PANS_99_11
PANS_99_11_00440	PANS_99_29_00650	Arc family DNA-binding protein	2	P:GO:0006355; F:GO:0003677	P:regulation of transcription, DNA-templated; F:DNA binding			PANS_99_11-->PANS_99_29
PANS_99_11_01003	PANS_99_4_00151	endonuclease III	8	P:GO:0006284; P:GO:0090305; F:GO:0003677; F:GO:0004519; F:GO:0019104; F:GO:0046872; F:GO:0051539; F:GO:0140078	P:base-excision repair; P:nucleic acid phosphodiester bond hydrolysis; F:DNA binding; F:endonuclease activity; F:DNA N-glycosylase activity; F:metal ion binding; F:4 iron, 4 sulfur cluster binding; F:class I DNA-(apurinic or apyrimidinic site) endonuclease activity	EC:3.2; EC:4.2.99.18; EC:3.1; EC:4.2; EC:3; EC:4; EC:3.2.2	Glycosylases; DNA-(apurinic or apyrimidinic site) lyase; Acting on ester bonds; Carbon-oxygen lyases; Hydrolases; Lyases; Glycosylases	PANS_99_4-->PANS_99_11
PANS_99_11_01216	PANS_2_6_00372	DMT family transporter	1	C:GO:0016021	C:integral component of membrane			PANS_99_11-->PANS_2_6
PANS_99_11_01324	PANS_99_22_01559	dTMP kinase	6	P:GO:0006233; P:GO:0006235; P:GO:0016310; P:GO:0046940; F:GO:0004798; F:GO:0005524	P:dTDP biosynthetic process; P:dTTP biosynthetic process; P:phosphorylation; P:nucleoside monophosphate phosphorylation; F:thymidylate kinase activity; F:ATP binding	EC:2.7.4.4; EC:2.7; EC:2; EC:2.7.4; EC:2.7.4.9	Nucleoside-phosphate kinase; Transferring phosphorus-containing groups; Transferases; Transferring phosphorus-containing groups; dTMP kinase	PANS_99_22-->PANS_99_11
PANS_99_11_01993	PNA_13_1_02213	cyanate transporter						PNA_13_1-->PANS_99_11
PANS_99_11_02834	PNA_02_12_03327	2-octaprenyl-6-methoxyphenyl hydroxylase	4	P:GO:0006744; F:GO:0008681; F:GO:0016709; F:GO:0071949	P:ubiquinone biosynthetic process; F:2-octaprenyl-6-methoxyphenol hydroxylase activity; F:oxidoreductase activity, acting on paired donors, with incorporation or reduction of molecular oxygen, NAD(P)H as one donor, and incorporation of one atom of oxygen; F:FAD binding	EC:1; EC:1.14; EC:1.14.14; EC:1.14.13	Oxidoreductases; Acting on paired donors, with incorporation or reduction of molecular oxygen. The oxygen incorporated need not be derived from O(2); Acting on paired donors, with incorporation or reduction of molecular oxygen. The oxygen incorporated need not be derived from O(2); Acting on paired donors, with incorporation or reduction of molecular oxygen. The oxygen incorporated need not be de…	PANS_99_11-->PNA_02_12
PANS_99_11_02835	PNA_02_12_03326	Xaa-Pro aminopeptidase						PNA_02_12-->PANS_99_11
PANS_99_11_03063	PNA_07_7_03250	cytochrome b562	5	P:GO:0022900; F:GO:0005506; F:GO:0009055; F:GO:0020037; C:GO:0042597	P:electron transport chain; F:iron ion binding; F:electron transfer activity; F:heme binding; C:periplasmic space	EC:1	Oxidoreductases	PANS_99_11-->PNA_07_7
PANS_99_11_04212	PANS_99_9_04283	IS66 family transposase						PANS_99_11-->PANS_99_9
PANS_99_11_04282	PANS_99_33_04072	MFS transporter	6	P:GO:0009116; P:GO:0016310; P:GO:0044206; P:GO:0044211; F:GO:0004849; F:GO:0005524	P:nucleoside metabolic process; P:phosphorylation; P:UMP salvage; P:CTP salvage; F:uridine kinase activity; F:ATP binding	EC:2.7.1.48; EC:2.7; EC:2	Uridine kinase; Transferring phosphorus-containing groups; Transferases	PANS_99_11-->PANS_99_33
PANS_99_11_04288	PANS_99_33_04078	EamA family transporter	1	C:GO:0016020	C:membrane			PANS_99_11-->PANS_99_33
PANS_99_11_04290	PANS_99_33_04080	FAD-binding oxidoreductase	1	C:GO:0016020	C:membrane			PANS_99_11-->PANS_99_33
PANS_99_11_04291	PANS_99_33_04081	hypothetical protein CG428_21965						PANS_99_33-->PANS_99_11
PANS_99_11_04296	PANS_99_33_04086	DUF1173 family protein						PANS_99_33-->PANS_99_11
PANS_99_11_04297	PANS_99_33_04087	phospholipase D family protein						PANS_99_11-->PANS_99_33
PANS_99_11_04482	PNA_02_12_02931	sugar ABC transporter permease	3	P:GO:0055085; C:GO:0005886; C:GO:0016021	P:transmembrane transport; C:plasma membrane; C:integral component of membrane			PNA_02_12-->PANS_99_11
PANS_99_11_04495	PNA_07_22_02726	DUF1345 domain-containing protein	1	C:GO:0016021	C:integral component of membrane			PNA_07_22-->PANS_99_11
PANS_99_22_00763	PANS_200_1_00027	acyltransferase family protein	2	F:GO:0016747; C:GO:0016021	F:transferase activity, transferring acyl groups other than amino-acyl groups; C:integral component of membrane	EC:2.3; EC:2; EC:2.3.1	Acyltransferases; Transferases; Acyltransferases	PANS_200_1-->PANS_99_22
PANS_99_22_01985	PNA_99_8_01229	membrane fusion protein						PNA_99_8-->PANS_99_22
PANS_99_22_02293	PANS_99_31_03767	ABC-type transporter MlaC component						PANS_99_31-->PANS_99_22
PANS_99_22_02300	PANS_99_31_03773	Uncharacterised protein						PANS_99_31-->PANS_99_22
PANS_99_22_02554	PNA_99_9_02774	bifunctional diguanylate cyclase/phosphodiesterase	1	C:GO:0016021	C:integral component of membrane			PNA_99_9-->PANS_99_22
PANS_99_22_02775	PNA_14_2_01743	Vat family streptogramin A O-acetyltransferase	1	F:GO:0016740	F:transferase activity	EC:2	Transferases	PNA_14_2-->PANS_99_22
PANS_99_22_02893	PANS_1_8_03945	DUF1281 domain-containing protein						PANS_99_22-->PANS_1_8
PANS_99_22_02895	PANS_1_8_03943	hypothetical protein						PANS_1_8-->PANS_99_22
PANS_99_22_03074	PANS_99_26_02211	porin						PANS_99_26-->PANS_99_22
PANS_99_22_04191	PANS_99_9_03900	IS3 family transposase	4	P:GO:0006313; P:GO:0015074; F:GO:0003677; F:GO:0004803	P:transposition, DNA-mediated; P:DNA integration; F:DNA binding; F:transposase activity			PANS_99_9-->PANS_99_22
PANS_99_22_04196	PANS_99_9_03895	pilin outer membrane usher protein SafC	1	C:GO:0016020	C:membrane			PANS_99_9-->PANS_99_22
PANS_99_22_04197	PANS_99_9_03894	AfaD invasin protein						PANS_99_9-->PANS_99_22
PANS_99_22_04421	PANS_99_32_04212	autotransporter strand-loop-strand O-heptosyltransferase	1	F:GO:0016757	F:transferase activity, transferring glycosyl groups	EC:2.4; EC:2	Glycosyltransferases; Transferases	PANS_99_32-->PANS_99_22
PANS_99_23_00655	PANS_99_9_01283	NO-inducible flavohemoprotein	9	P:GO:0009636; P:GO:0015671; P:GO:0051409; F:GO:0005344; F:GO:0008941; F:GO:0019825; F:GO:0020037; F:GO:0046872; F:GO:0071949	P:response to toxic substance; P:oxygen transport; P:response to nitrosative stress; F:oxygen carrier activity; F:nitric oxide dioxygenase activity; F:oxygen binding; F:heme binding; F:metal ion binding; F:FAD binding	EC:1.14.12; EC:1.14.12.17; EC:1; EC:1.14	Acting on paired donors, with incorporation or reduction of molecular oxygen. The oxygen incorporated need not be derived from O(2); Nitric oxide dioxygenase; Oxidoreductases; Acting on paired donors, with incorporation or reduction of molecular oxygen. The oxygen incorporated need not be derived from O(2)	PANS_99_9-->PANS_99_23
PANS_99_25_00238	PNA_05_1_00731	orotidine-5'-phosphate decarboxylase	3	P:GO:0006207; P:GO:0044205; F:GO:0004590	P:'de novo' pyrimidine nucleobase biosynthetic process; P:'de novo' UMP biosynthetic process; F:orotidine-5'-phosphate decarboxylase activity	EC:4.1.1; EC:4.1; EC:4.1.1.23; EC:4	Carbon-carbon lyases; Carbon-carbon lyases; Orotidine-5'-phosphate decarboxylase; Lyases	PANS_99_25-->PNA_05_1
PANS_99_25_00403	PANS_99_36_00028	GNAT family N-acetyltransferase	1	F:GO:0008080	F:N-acetyltransferase activity	EC:2.3; EC:2; EC:2.3.1	Acyltransferases; Transferases; Acyltransferases	PANS_99_25-->PANS_99_36
PANS_99_25_01729	PANS_99_4_01439	2-dehydropantoate 2-reductase	2	P:GO:0015940; F:GO:0008677	P:pantothenate biosynthetic process; F:2-dehydropantoate 2-reductase activity	EC:1.1; EC:1; EC:1.1.1.169; EC:1.1.1	Acting on the CH-OH group of donors; Oxidoreductases; 2-dehydropantoate 2-reductase; Acting on the CH-OH group of donors	PANS_99_25-->PANS_99_4
PANS_99_25_01851	PANS_99_33_01822	cyclic di-GMP phosphodiesterase	3	F:GO:0071111; C:GO:0005886; C:GO:0016021	F:cyclic-guanylate-specific phosphodiesterase activity; C:plasma membrane; C:integral component of membrane	EC:3.1.4; EC:3.1; EC:3; EC:3.1.4.52	Acting on ester bonds; Acting on ester bonds; Hydrolases; Cyclic-guanylate-specific phosphodiesterase	PANS_99_33-->PANS_99_25
PANS_99_25_02999	PNA_99_9_04119	tRNA-modifying protein YgfZ	4	P:GO:0008033; P:GO:0009451; F:GO:0005542; C:GO:0005737	P:tRNA processing; P:RNA modification; F:folic acid binding; C:cytoplasm			PNA_99_9-->PANS_99_25
PANS_99_25_03088	PANS_99_9_02421	hypothetical protein						PANS_99_9-->PANS_99_25
PANS_99_25_03101	PNA_99_9_04016	MFS transporter	3	P:GO:0055085; F:GO:0022857; C:GO:0016021	P:transmembrane transport; F:transmembrane transporter activity; C:integral component of membrane	EC:7	Translocases	PANS_99_25-->PNA_99_9
PANS_99_25_04113	PNA_98_7_04366	MULTISPECIES: hypothetical protein	1	C:GO:0016021	C:integral component of membrane			PANS_99_25-->PNA_98_7
PANS_99_25_04115	PNA_98_7_04368	hypothetical protein						PANS_99_25-->PNA_98_7
PANS_99_25_04117	PNA_98_7_04370	type-F conjugative transfer system protein TrbI						PANS_99_25-->PNA_98_7
PANS_99_25_04127	PNA_98_7_04380	type IV conjugative transfer system protein TraL	4	P:GO:0000746; P:GO:0009297; C:GO:0009279; C:GO:0016021	P:conjugation; P:pilus assembly; C:cell outer membrane; C:integral component of membrane			PANS_99_25-->PNA_98_7
PANS_99_25_04176	PNA_07_7_04372	tyrosine-type recombinase/integrase	3	P:GO:0006310; P:GO:0015074; F:GO:0003677	P:DNA recombination; P:DNA integration; F:DNA binding			PANS_99_25-->PNA_07_7
PANS_99_26_00014	PANS_99_22_00014	transcriptional repressor MprA	3	P:GO:0006355; F:GO:0003677; F:GO:0003700	P:regulation of transcription, DNA-templated; F:DNA binding; F:DNA-binding transcription factor activity			PANS_99_22-->PANS_99_26
PANS_99_26_00132	PNA_92_7_02483	NO-inducible flavohemoprotein	9	P:GO:0009636; P:GO:0015671; P:GO:0051409; F:GO:0005344; F:GO:0008941; F:GO:0019825; F:GO:0020037; F:GO:0046872; F:GO:0071949	P:response to toxic substance; P:oxygen transport; P:response to nitrosative stress; F:oxygen carrier activity; F:nitric oxide dioxygenase activity; F:oxygen binding; F:heme binding; F:metal ion binding; F:FAD binding	EC:1.14.12; EC:1.14.12.17; EC:1; EC:1.14	Acting on paired donors, with incorporation or reduction of molecular oxygen. The oxygen incorporated need not be derived from O(2); Nitric oxide dioxygenase; Oxidoreductases; Acting on paired donors, with incorporation or reduction of molecular oxygen. The oxygen incorporated need not be derived from O(2)	PNA_92_7-->PANS_99_26
PANS_99_26_00150	PNA_99_8_01072	type IV pilus biogenesis/stability protein PilW						PANS_99_26-->PNA_99_8
PANS_99_26_00247	PNA_07_22_01415	cytoplasmic protein						PANS_99_26-->PNA_07_22
PANS_99_26_00283	PANS_99_9_01130	type 1 fimbrial protein	3	P:GO:0007155; C:GO:0009289; C:GO:0016021	P:cell adhesion; C:pilus; C:integral component of membrane			PANS_99_9-->PANS_99_26
PANS_99_26_00539	PNA_13_1_00645	bifunctional hydroxymethylpyrimidine kinase/phosphomethylpyrimidine kinase	3	P:GO:0009228; P:GO:0016310; F:GO:0008972	P:thiamine biosynthetic process; P:phosphorylation; F:phosphomethylpyrimidine kinase activity	EC:2.7.4.7; EC:2.7; EC:2; EC:2.7.4	Phosphooxymethylpyrimidine kinase; Transferring phosphorus-containing groups; Transferases; Transferring phosphorus-containing groups	PANS_99_26-->PNA_13_1
PANS_99_26_00548	PNA_13_1_00636	multidrug efflux RND transporter permease subunit MdtC	4	P:GO:0055085; F:GO:0022857; C:GO:0005886; C:GO:0016021	P:transmembrane transport; F:transmembrane transporter activity; C:plasma membrane; C:integral component of membrane	EC:7	Translocases	PNA_13_1-->PANS_99_26
PANS_99_26_00550	PNA_13_1_00634	MdtA/MuxA family multidrug efflux RND transporter periplasmic adaptor subunit	4	P:GO:0055085; F:GO:0022857; C:GO:0005886; C:GO:0016021	P:transmembrane transport; F:transmembrane transporter activity; C:plasma membrane; C:integral component of membrane	EC:7	Translocases	PANS_99_26-->PNA_13_1
PANS_99_26_00551	PNA_200_10_00484	hypothetical protein						PNA_200_10-->PANS_99_26
PANS_99_26_00554	PNA_18_10S_00993	phosphatase PAP2 family protein	2	C:GO:0005886; C:GO:0016021	C:plasma membrane; C:integral component of membrane			PNA_18_10S-->PANS_99_26
PANS_99_26_00763	PANS_99_9_00772	type VI secretion system ATPase TssH	2	F:GO:0005524; F:GO:0016887	F:ATP binding; F:ATPase activity	EC:3.6.1; EC:3.6; EC:3; EC:3.6.1.15	Acting on acid anhydrides; Acting on acid anhydrides; Hydrolases; Nucleoside-triphosphate phosphatase	PANS_99_9-->PANS_99_26
PANS_99_26_00766	PNA_13_1_00462	Uncharacterised protein	1	C:GO:0016021	C:integral component of membrane			PNA_13_1-->PANS_99_26
PANS_99_26_00799	PANS_99_33_01581	MFS transporter	3	P:GO:0055085; F:GO:0022857; C:GO:0016021	P:transmembrane transport; F:transmembrane transporter activity; C:integral component of membrane	EC:7	Translocases	PANS_99_33-->PANS_99_26
PANS_99_26_00926	PANS_99_22_01169	permease	8	P:GO:0006002; P:GO:0046835; P:GO:0061615; F:GO:0003872; F:GO:0005524; F:GO:0046872; F:GO:0047334; C:GO:0005737	P:fructose 6-phosphate metabolic process; P:carbohydrate phosphorylation; P:glycolytic process through fructose-6-phosphate; F:6-phosphofructokinase activity; F:ATP binding; F:metal ion binding; F:diphosphate-fructose-6-phosphate 1-phosphotransferase activity; C:cytoplasm	EC:2.7.1; EC:2.7.1.90; EC:2.7; EC:2; EC:2.7.1.11	Transferring phosphorus-containing groups; Diphosphate--fructose-6-phosphate 1-phosphotransferase; Transferring phosphorus-containing groups; Transferases; 6-phosphofructokinase	PANS_99_26-->PANS_99_22
PANS_99_26_01201	PNA_07_22_04111	PTS sugar transporter subunit IIB	5	P:GO:0009401; P:GO:0016310; P:GO:0034219; F:GO:0008982; F:GO:0016301	P:phosphoenolpyruvate-dependent sugar phosphotransferase system; P:phosphorylation; P:carbohydrate transmembrane transport; F:protein-N(PI)-phosphohistidine-sugar phosphotransferase activity; F:kinase activity	EC:2.7.1; EC:2.7; EC:2; EC:7; EC:2.7.1.69	Transferring phosphorus-containing groups; Transferring phosphorus-containing groups; Transferases; Translocases; Transferring phosphorus-containing groups	PNA_07_22-->PANS_99_26
PANS_99_26_01233	PANS_99_9_01368	TetR/AcrR family transcriptional regulator	1	F:GO:0003677	F:DNA binding			PANS_99_9-->PANS_99_26
PANS_99_26_01666	PNA_18_10_00437	6-phosphogluconolactonase	3	P:GO:0006006; P:GO:0006098; F:GO:0017057	P:glucose metabolic process; P:pentose-phosphate shunt; F:6-phosphogluconolactonase activity	EC:3.1; EC:3; EC:3.1.1.31; EC:3.1.1; EC:3.1.1.1	Acting on ester bonds; Hydrolases; 6-phosphogluconolactonase; Acting on ester bonds; Carboxylesterase	PNA_18_10-->PANS_99_26
PANS_99_26_03278	PNA_15_3_02057	PbsX family transcriptional regulator	2	P:GO:0005975; F:GO:0004650	P:carbohydrate metabolic process; F:polygalacturonase activity	EC:3.2; EC:3; EC:3.2.1.15; EC:3.2.1	Glycosylases; Hydrolases; Endo-polygalacturonase; Glycosylases	PNA_15_3-->PANS_99_26
PANS_99_27_00021	PNA_13_1_00350	acyltransferase family protein	2	F:GO:0016747; C:GO:0016021	F:transferase activity, transferring acyl groups other than amino-acyl groups; C:integral component of membrane	EC:2.3; EC:2; EC:2.3.1	Acyltransferases; Transferases; Acyltransferases	PANS_99_27-->PNA_13_1
PANS_99_27_00107	PANS_99_22_00849	acyltransferase	2	F:GO:0016747; C:GO:0016021	F:transferase activity, transferring acyl groups other than amino-acyl groups; C:integral component of membrane	EC:2.3; EC:2; EC:2.3.1	Acyltransferases; Transferases; Acyltransferases	PANS_99_22-->PANS_99_27
PANS_99_27_00181	PANS_200_2_00550	YchJ family protein						PANS_200_2-->PANS_99_27
PANS_99_27_00255	PNA_13_1_00116	envelope stress response membrane protein PspC	2	C:GO:0005886; C:GO:0016021	C:plasma membrane; C:integral component of membrane			PNA_13_1-->PANS_99_27
PANS_99_27_00409	PNA_15_3_01275	ribokinase						PNA_15_3-->PANS_99_27
PANS_99_27_00485	PANS_99_22_01228	N-acetylmuramoyl-L-alanine amidase	2	P:GO:0009253; F:GO:0008745	P:peptidoglycan catabolic process; F:N-acetylmuramoyl-L-alanine amidase activity	EC:3.5.1; EC:3.5; EC:3; EC:3.5.1.28	Acting on carbon-nitrogen bonds, other than peptide bonds; Acting on carbon-nitrogen bonds, other than peptide bonds; Hydrolases; N-acetylmuramoyl-L-alanine amidase	PANS_99_27-->PANS_99_22
PANS_99_27_03247	PANS_2_6_03014	NADPH quinone reductase MdaB						PANS_2_6-->PANS_99_27
PANS_99_27_03799	PNA_18_10_04048	hypothetical protein	1	C:GO:0016020	C:membrane			PNA_18_10-->PANS_99_27
PANS_99_29_00651	PANS_99_9_00729	phosphohydrolase	1	F:GO:0016787	F:hydrolase activity	EC:3	Hydrolases	PANS_99_9-->PANS_99_29
PANS_99_29_01070	PANS_99_9_01616	outer membrane lipoprotein chaperone LolA	3	P:GO:0042953; P:GO:0044874; C:GO:0042597	P:lipoprotein transport; P:lipoprotein localization to outer membrane; C:periplasmic space			PANS_99_9-->PANS_99_29
PANS_99_29_01522	PANS_99_9_03586	cold-shock protein	2	F:GO:0003677; C:GO:0005737	F:DNA binding; C:cytoplasm			PANS_99_9-->PANS_99_29
PANS_99_29_03747	PANS_99_9_01454	lipoprotein-releasing ABC transporter permease subunit LolC	3	P:GO:0042953; C:GO:0005886; C:GO:0016021	P:lipoprotein transport; C:plasma membrane; C:integral component of membrane			PANS_99_9-->PANS_99_29
PANS_99_29_03795	PANS_99_9_01502	30S ribosomal protein S5 alanine N-acetyltransferase	3	F:GO:0008999; C:GO:0005840; C:GO:0009323	F:ribosomal-protein-alanine N-acetyltransferase activity; C:ribosome; C:ribosomal-protein-alanine N-acetyltransferase complex	EC:2.3; EC:2; EC:2.3.1; EC:2.3.1.128	Acyltransferases; Transferases; Acyltransferases; Acyltransferases	PANS_99_9-->PANS_99_29
PANS_99_29_04326	PNA_97_11_03513	TIGR03757 family integrating conjugative element protein						PNA_97_11-->PANS_99_29
PANS_99_31_00626	PANS_99_4_04050	resolvase	4	P:GO:0006310; P:GO:0015074; F:GO:0000150; F:GO:0003677	P:DNA recombination; P:DNA integration; F:recombinase activity; F:DNA binding			PANS_99_31-->PANS_99_4
PANS_99_31_00633	PANS_99_4_04043	hypothetical protein	1	C:GO:0016021	C:integral component of membrane			PANS_99_4-->PANS_99_31
PANS_99_31_00767	PANS_99_25_04147	DUF1380 family protein						PANS_99_31-->PANS_99_25
PANS_99_31_03631	PNA_05_1_01699	aspartate aminotransferase family protein	2	F:GO:0008483; F:GO:0030170	F:transaminase activity; F:pyridoxal phosphate binding	EC:2.6.1; EC:2; EC:2.6	Transferring nitrogenous groups; Transferases; Transferring nitrogenous groups	PANS_99_31-->PNA_05_1
PANS_99_31_03769	PANS_99_22_02296	hypothetical protein						PANS_99_31-->PANS_99_22
PANS_99_31_04699	PNA_07_22_03492	transcriptional regulator	1	C:GO:0016021	C:integral component of membrane			PNA_07_22-->PANS_99_31
PANS_99_32_00497	PANS_99_36_00127	cytosine permease	3	P:GO:0055085; F:GO:0022857; C:GO:0016021	P:transmembrane transport; F:transmembrane transporter activity; C:integral component of membrane	EC:7	Translocases	PANS_99_36-->PANS_99_32
PANS_99_32_00590	PANS_99_9_00106	MULTISPECIES: hypothetical protein						PANS_99_9-->PANS_99_32
PANS_99_32_02553	PANS_99_4_03936	cell division protein ZapE	5	P:GO:0007049; P:GO:0051301; F:GO:0005524; F:GO:0016887; C:GO:0005737	P:cell cycle; P:cell division; F:ATP binding; F:ATPase activity; C:cytoplasm	EC:3.6.1; EC:3.6; EC:3; EC:3.6.1.15	Acting on acid anhydrides; Acting on acid anhydrides; Hydrolases; Nucleoside-triphosphate phosphatase	PANS_99_32-->PANS_99_4
PANS_99_32_03237	PNA_99_9_02919	hypothetical protein						PANS_99_32-->PNA_99_9
PANS_99_32_04216	PANS_99_22_04418	IS66 family insertion sequence element accessory protein TnpB	1	F:GO:0016829	F:lyase activity	EC:4	Lyases	PANS_99_32-->PANS_99_22
PANS_99_32_04246	PNA_13_1_04125	tyrosine-type recombinase/integrase	3	P:GO:0006310; P:GO:0015074; F:GO:0003677	P:DNA recombination; P:DNA integration; F:DNA binding			PNA_13_1-->PANS_99_32
PANS_99_32_04254	PANS_99_9_03896	pili assembly chaperone protein SafB						PANS_99_9-->PANS_99_32
PANS_99_32_04255	PANS_99_9_03895	pilin outer membrane usher protein SafC	1	C:GO:0016020	C:membrane			PANS_99_9-->PANS_99_32
PANS_99_32_04256	PANS_99_9_03894	AfaD invasin protein						PANS_99_9-->PANS_99_32
PANS_99_32_04436	PANS_99_33_04143	RES family NAD+ phosphorylase						PANS_99_33-->PANS_99_32
PANS_99_32_04437	PANS_99_33_04141	restriction endonuclease	4	P:GO:0009307; P:GO:0090305; F:GO:0003677; F:GO:0009036	P:DNA restriction-modification system; P:nucleic acid phosphodiester bond hydrolysis; F:DNA binding; F:type II site-specific deoxyribonuclease activity	EC:3.1.30; EC:3.1.21; EC:3.1; EC:3; EC:3.1.21.4	Acting on ester bonds; Acting on ester bonds; Acting on ester bonds; Hydrolases; Type II site-specific deoxyribonuclease	PANS_99_33-->PANS_99_32
PANS_99_32_04438	PNA_98_7_04340	DNA cytosine methyltransferase	3	P:GO:0009307; P:GO:0090116; F:GO:0003886	P:DNA restriction-modification system; P:C-5 methylation of cytosine; F:DNA (cytosine-5-)-methyltransferase activity	EC:2.1; EC:2.1.1.37; EC:2; EC:2.1.1	Transferring one-carbon groups; DNA (cytosine-5-)-methyltransferase; Transferases; Transferring one-carbon groups	PANS_99_32-->PNA_98_7
PANS_99_32_04439	PANS_99_33_04139	IS110 family transposase	3	P:GO:0006313; F:GO:0003677; F:GO:0004803	P:transposition, DNA-mediated; F:DNA binding; F:transposase activity			PANS_99_33-->PANS_99_32
PANS_99_33_00061	PNA_07_22_00425	acetyltransferase	1	F:GO:0016740	F:transferase activity	EC:2	Transferases	PANS_99_33-->PNA_07_22
PANS_99_33_00220	PNA_03_2_00581	EMBL:ADD76880.1}						PANS_99_33-->PNA_03_2
PANS_99_33_00328	PNA_15_3_01523	Uncharacterised protein						PNA_15_3-->PANS_99_33
PANS_99_33_00747	PNA_03_2_01080	molybdopterin synthase sulfur carrier subunit						PNA_03_2-->PANS_99_33
PANS_99_33_01632	PNA_02_12_01563	NCS2 family permease	5	P:GO:0015851; P:GO:0055085; F:GO:0015205; C:GO:0005886; C:GO:0016021	P:nucleobase transport; P:transmembrane transport; F:nucleobase transmembrane transporter activity; C:plasma membrane; C:integral component of membrane	EC:7	Translocases	PANS_99_33-->PNA_02_12
PANS_99_33_01646	PANS_99_32_02145	ribose 1,5-bisphosphokinase	5	P:GO:0006015; P:GO:0019634; P:GO:0046835; F:GO:0005524; F:GO:0033863	P:5-phosphoribose 1-diphosphate biosynthetic process; P:organic phosphonate metabolic process; P:carbohydrate phosphorylation; F:ATP binding; F:ribose 1,5-bisphosphate phosphokinase activity	EC:2.7; EC:2; EC:2.7.4; EC:2.7.4.23	Transferring phosphorus-containing groups; Transferases; Transferring phosphorus-containing groups; Ribose 1,5-bisphosphate phosphokinase	PANS_99_33-->PANS_99_32
PANS_99_33_01678	PNA_02_12_01517	hypothetical protein C7427_10380						PANS_99_33-->PNA_02_12
PANS_99_33_01964	PANS_99_32_01852	tripartite tricarboxylate transporter TctB family protein	1	C:GO:0016021	C:integral component of membrane			PANS_99_33-->PANS_99_32
PANS_99_33_02000	PNA_13_1_03015	hypothetical protein						PANS_99_33-->PNA_13_1
PANS_99_33_04074	PANS_99_11_04284	AraC family ligand binding domain-containing protein						PANS_99_11-->PANS_99_33
PANS_99_33_04082	PANS_99_11_04292	hypothetical protein						PANS_99_33-->PANS_99_11
PANS_99_33_04090	PANS_99_11_04300	DUF4225 domain-containing protein	1	C:GO:0016021	C:integral component of membrane			PANS_99_11-->PANS_99_33
PANS_99_33_04140	PNA_98_7_04340	DNA cytosine methyltransferase	3	P:GO:0009307; P:GO:0090116; F:GO:0003886	P:DNA restriction-modification system; P:C-5 methylation of cytosine; F:DNA (cytosine-5-)-methyltransferase activity	EC:2.1; EC:2.1.1.37; EC:2; EC:2.1.1	Transferring one-carbon groups; DNA (cytosine-5-)-methyltransferase; Transferases; Transferring one-carbon groups	PNA_98_7-->PANS_99_33
PANS_99_36_00030	PNA_07_1_00030	hypothetical protein	2	F:GO:0008270; F:GO:0016787	F:zinc ion binding; F:hydrolase activity	EC:3	Hydrolases	PNA_07_1-->PANS_99_36
PANS_99_36_00131	PNA_15_3_01354	---NA---						PANS_99_36-->PNA_15_3
PANS_99_36_00277	PNA_02_12_00681	type VI secretion system membrane subunit TssM	1	C:GO:0016021	C:integral component of membrane			PANS_99_36-->PNA_02_12
PANS_99_36_00283	PNA_02_12_00687	gamma-glutamylcyclotransferase	3	P:GO:0006751; F:GO:0003839; F:GO:0061928	P:glutathione catabolic process; F:gamma-glutamylcyclotransferase activity; F:glutathione specific gamma-glutamylcyclotransferase activity	EC:4.3; EC:4; EC:4.3.2.7; EC:4.3.2.9; EC:4.3.2	Carbon-nitrogen lyases; Lyases; Glutathione-specific gamma-glutamylcyclotransferase; Gamma-glutamylcyclotransferase; Carbon-nitrogen lyases	PANS_99_36-->PNA_02_12
PANS_99_36_00347	PANS_99_9_01368	TetR/AcrR family transcriptional regulator	1	F:GO:0003677	F:DNA binding			PANS_99_9-->PANS_99_36
PANS_99_36_00636	PANS_200_2_01473	alpha/beta hydrolase	1	F:GO:0016787	F:hydrolase activity	EC:3	Hydrolases	PANS_200_2-->PANS_99_36
PANS_99_36_00640	PNA_02_12_00767	aldehyde dehydrogenase	1	F:GO:0016620	F:oxidoreductase activity, acting on the aldehyde or oxo group of donors, NAD or NADP as acceptor	EC:1.2; EC:1; EC:1.2.1	Acting on the aldehyde or oxo group of donors; Oxidoreductases; Acting on the aldehyde or oxo group of donors	PNA_02_12-->PANS_99_36
PANS_99_36_00660	PNA_02_12_00787	MULTISPECIES: hypothetical protein						PANS_99_36-->PNA_02_12
PANS_99_36_00681	PANS_99_9_01437	fimbrial usher protein StbD	2	P:GO:0007155; C:GO:0009289	P:cell adhesion; C:pilus			PANS_99_9-->PANS_99_36
PANS_99_36_00694	PANS_99_25_00836	NAD-dependent protein deacylase	10	P:GO:0006476; P:GO:0036047; P:GO:0036049; F:GO:0008270; F:GO:0016740; F:GO:0034979; F:GO:0036054; F:GO:0036055; F:GO:0070403; C:GO:0005737	P:protein deacetylation; P:peptidyl-lysine demalonylation; P:peptidyl-lysine desuccinylation; F:zinc ion binding; F:transferase activity; F:NAD-dependent protein deacetylase activity; F:protein-malonyllysine demalonylase activity; F:protein-succinyllysine desuccinylase activity; F:NAD+ binding; C:cytoplasm	EC:3.5.1; EC:2; EC:3.5; EC:3	Acting on carbon-nitrogen bonds, other than peptide bonds; Transferases; Acting on carbon-nitrogen bonds, other than peptide bonds; Hydrolases	PANS_99_25-->PANS_99_36
PANS_99_36_00707	PANS_99_4_00465	DUF1425 domain-containing protein						PANS_99_4-->PANS_99_36
PANS_99_36_01008	PNA_18_10S_00139	methylated-DNA--[protein]-cysteine S-methyltransferase	4	P:GO:0006307; P:GO:0032259; F:GO:0003908; C:GO:0005737	P:DNA dealkylation involved in DNA repair; P:methylation; F:methylated-DNA-[protein]-cysteine S-methyltransferase activity; C:cytoplasm	EC:2.1; EC:2; EC:2.1.1.63; EC:2.1.1	Transferring one-carbon groups; Transferases; Methylated-DNA--[protein]-cysteine S-methyltransferase; Transferring one-carbon groups	PANS_99_36-->PNA_18_10S
PANS_99_36_01316	PNA_18_10S_03567	NAD(P)H-dependent oxidoreductase						PANS_99_36-->PNA_18_10S
PANS_99_36_01317	PNA_18_10S_03566	LysR family transcriptional regulator	2	P:GO:0006355; F:GO:0003700	P:regulation of transcription, DNA-templated; F:DNA-binding transcription factor activity			PANS_99_36-->PNA_18_10S
PANS_99_36_01322	PNA_14_2_03533	dihydroxyacetone kinase ADP-binding subunit DhaL	4	P:GO:0006071; P:GO:0016310; F:GO:0004371; F:GO:0047324	P:glycerol metabolic process; P:phosphorylation; F:glycerone kinase activity; F:phosphoenolpyruvate-glycerone phosphotransferase activity	EC:2.7.1; EC:2.7.1.29; EC:2.7.1.121; EC:2.7; EC:2	Transferring phosphorus-containing groups; Glycerone kinase; Phosphoenolpyruvate--glycerone phosphotransferase; Transferring phosphorus-containing groups; Transferases	PNA_14_2-->PANS_99_36
PANS_99_36_01879	PANS_200_1_00995	DUF4062 domain-containing protein						PANS_99_36-->PANS_200_1
PANS_99_36_01881	PNA_07_22_02964	DUF2891 domain-containing protein						PANS_99_36-->PNA_07_22
PANS_99_36_02025	PNA_07_22_02251	hypothetical protein CG430_07205						PNA_07_22-->PANS_99_36
PANS_99_36_02029	PNA_07_22_02247	Uncharacterised protein						PANS_99_36-->PNA_07_22
PANS_99_36_02052	PNA_07_22_02224	RES domain-containing protein						PNA_07_22-->PANS_99_36
PANS_99_36_02285	PANS_99_9_04204	hydroxyacid dehydrogenase	2	F:GO:0016616; F:GO:0051287	F:oxidoreductase activity, acting on the CH-OH group of donors, NAD or NADP as acceptor; F:NAD binding	EC:1.1; EC:1; EC:1.1.1	Acting on the CH-OH group of donors; Oxidoreductases; Acting on the CH-OH group of donors	PANS_99_36-->PANS_99_9
PANS_99_36_03201	PANS_99_4_03936	cell division protein ZapE	5	P:GO:0007049; P:GO:0051301; F:GO:0005524; F:GO:0016887; C:GO:0005737	P:cell cycle; P:cell division; F:ATP binding; F:ATPase activity; C:cytoplasm	EC:3.6.1; EC:3.6; EC:3; EC:3.6.1.15	Acting on acid anhydrides; Acting on acid anhydrides; Hydrolases; Nucleoside-triphosphate phosphatase	PANS_99_4-->PANS_99_36
PANS_99_4_00975	PNA_07_22_01614	transcriptional regulator BolA						PNA_07_22-->PANS_99_4
PANS_99_4_00987	PNA_07_22_01626	YajQ family cyclic di-GMP-binding protein						PNA_07_22-->PANS_99_4
PANS_99_4_01299	PANS_99_25_01871	sigma-70 family RNA polymerase sigma factor	3	P:GO:2000142; F:GO:0003677; F:GO:0016987	P:regulation of DNA-templated transcription, initiation; F:DNA binding; F:sigma factor activity			PANS_99_25-->PANS_99_4
PANS_99_4_04430	PNA_07_1_03558	IclR family transcriptional regulator	2	P:GO:0006355; F:GO:0003677	P:regulation of transcription, DNA-templated; F:DNA binding			PNA_07_1-->PANS_99_4
PANS_99_5_00046	PNA_18_3S_04274	hypothetical protein						PANS_99_5-->PNA_18_3S
PANS_99_5_00853	PANS_200_1_00068	aquaporin Z	5	P:GO:0006833; P:GO:0055085; F:GO:0015250; C:GO:0005886; C:GO:0016021	P:water transport; P:transmembrane transport; F:water channel activity; C:plasma membrane; C:integral component of membrane	EC:7	Translocases	PANS_99_5-->PANS_200_1
PANS_99_5_00905	PANS_99_25_00121	choline transporter	5	P:GO:0055085; P:GO:0071705; F:GO:0022857; C:GO:0005886; C:GO:0016021	P:transmembrane transport; P:nitrogen compound transport; F:transmembrane transporter activity; C:plasma membrane; C:integral component of membrane	EC:7	Translocases	PANS_99_5-->PANS_99_25
PANS_99_5_00919	PANS_200_1_00136	MBL fold metallo-hydrolase						PANS_99_5-->PANS_200_1
PANS_99_5_00965	PANS_99_32_00181	NAD(P)H nitroreductase	1	F:GO:0016491	F:oxidoreductase activity	EC:1	Oxidoreductases	PANS_99_5-->PANS_99_32
PANS_99_5_01155	PNA_07_7_04119	IS3 family transposase	2	P:GO:0015074; F:GO:0003676	P:DNA integration; F:nucleic acid binding			PANS_99_5-->PNA_07_7
PANS_99_5_01219	PANS_99_4_00063	thiol-disulfide oxidoreductase DCC family protein						PANS_99_5-->PANS_99_4
PANS_99_5_01227	PANS_99_33_00072	polyisoprenoid-binding protein						PANS_99_5-->PANS_99_33
PANS_99_5_01283	PANS_99_33_00128	AraC family transcriptional regulator	3	P:GO:0006355; F:GO:0003700; F:GO:0043565	P:regulation of transcription, DNA-templated; F:DNA-binding transcription factor activity; F:sequence-specific DNA binding			PANS_99_5-->PANS_99_33
PANS_99_5_01286	PANS_99_32_00499	helix-turn-helix transcriptional regulator	2	P:GO:0006355; F:GO:0003677	P:regulation of transcription, DNA-templated; F:DNA binding			PANS_99_5-->PANS_99_32
PANS_99_5_01289	PANS_99_32_00502	helix-turn-helix transcriptional regulator	2	P:GO:0006355; F:GO:0003677	P:regulation of transcription, DNA-templated; F:DNA binding			PANS_99_5-->PANS_99_32
PANS_99_5_01321	PANS_99_4_00163	two-component-system connector protein YcgZ	1	P:GO:0071468	P:cellular response to acidic pH			PANS_99_5-->PANS_99_4
PANS_99_5_01344	PANS_99_23_03142	anhydro-N-acetylmuramic acid kinase	8	P:GO:0005975; P:GO:0006040; P:GO:0009254; P:GO:0016310; P:GO:0097175; F:GO:0005524; F:GO:0016301; F:GO:0016773	P:carbohydrate metabolic process; P:amino sugar metabolic process; P:peptidoglycan turnover; P:phosphorylation; P:1,6-anhydro-N-acetyl-beta-muramic acid catabolic process; F:ATP binding; F:kinase activity; F:phosphotransferase activity, alcohol group as acceptor	EC:2.7.1; EC:2.7; EC:2	Transferring phosphorus-containing groups; Transferring phosphorus-containing groups; Transferases	PANS_99_5-->PANS_99_23
PANS_99_5_01510	PANS_99_4_00380	methyl-accepting chemotaxis protein	4	P:GO:0006935; P:GO:0007165; F:GO:0004888; C:GO:0016021	P:chemotaxis; P:signal transduction; F:transmembrane signaling receptor activity; C:integral component of membrane			PANS_99_5-->PANS_99_4
PANS_99_5_01511	PANS_200_2_01465	tyrosine-type recombinase/integrase	3	P:GO:0006310; P:GO:0015074; F:GO:0003677	P:DNA recombination; P:DNA integration; F:DNA binding			PANS_99_5-->PANS_200_2
PANS_99_5_01560	PANS_99_33_00442	efflux transporter outer membrane subunit						PANS_99_5-->PANS_99_33
PANS_99_5_01562	PANS_99_4_00431	TetR/AcrR family transcriptional regulator	1	F:GO:0003677	F:DNA binding			PANS_99_5-->PANS_99_4
PANS_99_5_01587	PNA_18_10S_00448	carboxymuconolactone decarboxylase family protein	3	P:GO:0098869; F:GO:0004601; F:GO:0051920	P:cellular oxidant detoxification; F:peroxidase activity; F:peroxiredoxin activity	EC:1.11; EC:1; EC:1.11.1; EC:1.11.1.15	Acting on a peroxide as acceptor; Oxidoreductases; Acting on a peroxide as acceptor; Acting on a peroxide as acceptor	PANS_99_5-->PNA_18_10S
PANS_99_5_01656	PANS_99_4_00526	efflux transporter outer membrane subunit	4	P:GO:0055085; F:GO:0015562; C:GO:0009279; C:GO:0016021	P:transmembrane transport; F:efflux transmembrane transporter activity; C:cell outer membrane; C:integral component of membrane	EC:7	Translocases	PANS_99_5-->PANS_99_4
PANS_99_5_01659	PANS_99_4_00529	MarR family transcriptional regulator	2	P:GO:0006355; F:GO:0003700	P:regulation of transcription, DNA-templated; F:DNA-binding transcription factor activity			PANS_99_5-->PANS_99_4
PANS_99_5_01666	PANS_99_4_00536	YrhK family protein	1	C:GO:0016021	C:integral component of membrane			PANS_99_5-->PANS_99_4
PANS_99_5_02064	PANS_99_4_03904	hotdog fold thioesterase						PANS_99_5-->PANS_99_4
PANS_99_5_02079	PANS_99_4_03919	3-deoxy-manno-octulosonate-8-phosphatase KdsC	4	P:GO:0009103; P:GO:0016311; F:GO:0019143; F:GO:0046872	P:lipopolysaccharide biosynthetic process; P:dephosphorylation; F:3-deoxy-manno-octulosonate-8-phosphatase activity; F:metal ion binding	EC:3.1; EC:3.1.3.45; EC:3; EC:3.1.3	Acting on ester bonds; 3-deoxy-manno-octulosonate-8-phosphatase; Hydrolases; Acting on ester bonds	PANS_99_5-->PANS_99_4
PANS_99_5_02513	PANS_99_9_02131	DUF2786 domain-containing protein						PANS_99_5-->PANS_99_9
PANS_99_5_02529	PNA_18_5S_02104	DUF3577 domain-containing protein						PANS_99_5-->PNA_18_5S
PANS_99_5_02534	PNA_98_11_03023	MarR family transcriptional regulator	2	P:GO:0006355; F:GO:0003700	P:regulation of transcription, DNA-templated; F:DNA-binding transcription factor activity			PANS_99_5-->PNA_98_11
PANS_99_5_02535	PNA_98_11_03022	MCP four helix bundle domain-containing protein	4	P:GO:0006935; P:GO:0007165; F:GO:0004888; C:GO:0016020	P:chemotaxis; P:signal transduction; F:transmembrane signaling receptor activity; C:membrane			PANS_99_5-->PNA_98_11
PANS_99_5_02536	PNA_98_11_03021	hypothetical protein						PANS_99_5-->PNA_98_11
PANS_99_5_02539	PANS_99_9_02103	TcpQ domain-containing protein						PANS_99_5-->PANS_99_9
PANS_99_5_02543	PANS_99_9_02099	type IV pilus biogenesis protein PilP						PANS_99_5-->PANS_99_9
PANS_99_5_02544	PANS_99_9_02098	Flp pilus assembly complex ATPase component TadA						PANS_99_5-->PANS_99_9
PANS_99_5_02551	PNA_200_10_03968	plasmid transfer protein	1	C:GO:0016021	C:integral component of membrane			PANS_99_5-->PNA_200_10
PANS_99_5_02556	PANS_99_9_02086	hypothetical protein						PANS_99_5-->PANS_99_9
PANS_99_5_02564	PANS_99_9_02078	TIGR03758 family integrating conjugative element protein						PANS_99_5-->PANS_99_9
PANS_99_5_02568	PANS_99_9_02074	TIGR03749 family integrating conjugative element protein						PANS_99_5-->PANS_99_9
PANS_99_5_02570	PANS_99_9_02072	TIGR03752 family integrating conjugative element protein						PANS_99_5-->PANS_99_9
PANS_99_5_02573	PANS_99_22_02921	hypothetical protein						PANS_99_5-->PANS_99_22
PANS_99_5_02576	PANS_99_9_02066	IS30 family transposase	2	P:GO:0015074; F:GO:0003676	P:DNA integration; F:nucleic acid binding			PANS_99_5-->PANS_99_9
PANS_99_5_02685	PNA_18_10S_02563	3-oxoadipyl-CoA thiolase	2	P:GO:0019619; F:GO:0033812	P:3,4-dihydroxybenzoate catabolic process; F:3-oxoadipyl-CoA thiolase activity	EC:2.3; EC:2.3.1.174; EC:2; EC:2.3.1	Acyltransferases; 3-oxoadipyl-CoA thiolase; Transferases; Acyltransferases	PANS_99_5-->PNA_18_10S
PANS_99_5_02751	PANS_2_6_03096	phage tail protein						PANS_99_5-->PANS_2_6
PANS_99_5_02943	PNA_07_22_02019	MBL fold metallo-hydrolase	1	F:GO:0016787	F:hydrolase activity	EC:3	Hydrolases	PANS_99_5-->PNA_07_22
PANS_99_5_03525	PNA_02_12_02641	hypothetical protein						PANS_99_5-->PNA_02_12
PANS_99_5_03589	PANS_200_2_02034	helix-hairpin-helix domain-containing protein	1	F:GO:0003677	F:DNA binding			PANS_99_5-->PANS_200_2
PANS_99_5_04291	PANS_99_9_04313	hypothetical protein						PANS_99_5-->PANS_99_9
PANS_99_5_04294	PANS_99_9_04310	plasmid segregation protein ParM						PANS_99_5-->PANS_99_9
PANS_99_5_04357	PANS_99_9_03891	autotransporter outer membrane beta-barrel domain-containing protein	1	C:GO:0019867	C:outer membrane			PANS_99_5-->PANS_99_9
PANS_99_5_04367	PANS_99_9_03900	IS3 family transposase	4	P:GO:0006313; P:GO:0015074; F:GO:0003677; F:GO:0004803	P:transposition, DNA-mediated; P:DNA integration; F:DNA binding; F:transposase activity			PANS_99_5-->PANS_99_9
PANS_99_5_04372	PANS_99_9_04266	MdaB protein						PANS_99_5-->PANS_99_9
PANS_99_5_04424	PNA_07_22_04494	CopG family transcriptional regulator	1	P:GO:0006355	P:regulation of transcription, DNA-templated			PANS_99_5-->PNA_07_22
PANS_99_5_04426	PANS_99_9_04597	hypothetical protein						PANS_99_5-->PANS_99_9
PANS_99_9_00353	PANS_99_25_00335	acyl-homoserine-lactone synthase	3	P:GO:0009372; P:GO:0009405; F:GO:0061579	P:quorum sensing; P:pathogenesis; F:N-acyl homoserine lactone synthase activity	EC:2.3; EC:2.3.1.184; EC:2; EC:2.3.1	Acyltransferases; Acyl-homoserine-lactone synthase; Transferases; Acyltransferases	PANS_99_9-->PANS_99_25
PANS_99_9_00745	PANS_99_26_00789	PTS fructose transporter subunit IIC	7	P:GO:0009401; P:GO:0034219; P:GO:1902600; F:GO:0005351; F:GO:0008982; C:GO:0005886; C:GO:0016021	P:phosphoenolpyruvate-dependent sugar phosphotransferase system; P:carbohydrate transmembrane transport; P:proton transmembrane transport; F:carbohydrate:proton symporter activity; F:protein-N(PI)-phosphohistidine-sugar phosphotransferase activity; C:plasma membrane; C:integral component of membrane	EC:2.7.1; EC:2.7; EC:2; EC:7; EC:2.7.1.69	Transferring phosphorus-containing groups; Transferring phosphorus-containing groups; Transferases; Translocases; Transferring phosphorus-containing groups	PANS_99_9-->PANS_99_26
PANS_99_9_00963	PANS_99_26_00507	Rpn family recombination-promoting nuclease/putative transposase						PANS_99_9-->PANS_99_26
PANS_99_9_01109	PNA_98_3_00838	cytochrome c maturation protein CcmE	6	P:GO:0017003; P:GO:0017004; F:GO:0020037; F:GO:0046872; C:GO:0005886; C:GO:0016021	P:protein-heme linkage; P:cytochrome complex assembly; F:heme binding; F:metal ion binding; C:plasma membrane; C:integral component of membrane			PNA_98_3-->PANS_99_9
PANS_99_9_01360	PANS_200_2_00023	tetratricopeptide repeat protein						PANS_99_9-->PANS_200_2
PANS_99_9_01413	PNA_98_3_00411	muramoyltetrapeptide carboxypeptidase	2	P:GO:0006508; F:GO:0004180	P:proteolysis; F:carboxypeptidase activity	EC:3.4.17.11; EC:3.4; EC:3	Glutamate carboxypeptidase; Acting on peptide bonds (peptidases); Hydrolases	PANS_99_9-->PNA_98_3
PANS_99_9_01839	PNA_07_22_01490	twin-arginine translocase subunit TatE	4	P:GO:0043953; F:GO:0008320; C:GO:0005887; C:GO:0033281	P:protein transport by the Tat complex; F:protein transmembrane transporter activity; C:integral component of plasma membrane; C:TAT protein transport complex	EC:7	Translocases	PNA_07_22-->PANS_99_9
PANS_99_9_02030	PANS_2_1_02869	hypothetical protein						PANS_2_1-->PANS_99_9
PANS_99_9_02032	PANS_2_1_02867	Uncharacterised protein						PANS_2_1-->PANS_99_9
PANS_99_9_02041	PNA_07_14_03178	DUF1738 domain-containing protein						PANS_99_9-->PNA_07_14
PANS_99_9_02082	PANS_2_1_02846	GNAT family N-acetyltransferase	1	F:GO:0008080	F:N-acetyltransferase activity	EC:2.3; EC:2; EC:2.3.1	Acyltransferases; Transferases; Acyltransferases	PANS_99_9-->PANS_2_1
PANS_99_9_02186	PANS_200_2_02637	membrane protein	1	C:GO:0016021	C:integral component of membrane			PANS_99_9-->PANS_200_2
PANS_99_9_03881	PNA_13_1_04099	RepB family plasmid replication initiator protein						PNA_13_1-->PANS_99_9
PANS_99_9_03883	PNA_13_1_04104	ParB/RepB/Spo0J family partition protein						PNA_13_1-->PANS_99_9
PANS_99_9_04192	PANS_200_2_01405	PTS beta-glucoside transporter subunit IIABC	7	P:GO:0009401; P:GO:0016310; P:GO:0034219; F:GO:0008982; F:GO:0016301; C:GO:0005886; C:GO:0016021	P:phosphoenolpyruvate-dependent sugar phosphotransferase system; P:phosphorylation; P:carbohydrate transmembrane transport; F:protein-N(PI)-phosphohistidine-sugar phosphotransferase activity; F:kinase activity; C:plasma membrane; C:integral component of membrane	EC:2.7.1; EC:2.7; EC:2; EC:7; EC:2.7.1.69	Transferring phosphorus-containing groups; Transferring phosphorus-containing groups; Transferases; Translocases; Transferring phosphorus-containing groups	PANS_200_2-->PANS_99_9
PANS_99_9_04193	PANS_99_36_02274	transcriptional antiterminator BglG	2	P:GO:0045893; F:GO:0003723	P:positive regulation of transcription, DNA-templated; F:RNA binding			PANS_99_9-->PANS_99_36
PANS_99_9_04217	PANS_99_22_00039	ABC transporter permease	4	P:GO:0055085; F:GO:0022857; C:GO:0005886; C:GO:0016021	P:transmembrane transport; F:transmembrane transporter activity; C:plasma membrane; C:integral component of membrane	EC:7	Translocases	PANS_99_9-->PANS_99_22
PANS_99_9_04256	PNA_07_13_04208	cell wall anchor protein	2	F:GO:0016829; C:GO:0042597	F:lyase activity; C:periplasmic space	EC:4	Lyases	PANS_99_9-->PNA_07_13
PANS_99_9_04301	PNA_98_3_04294	KAP-like P-loop domain-containing protein	1	C:GO:0016020	C:membrane			PANS_99_9-->PNA_98_3
PANS_99_9_04304	PNA_98_3_04292	phage integrase family protein	3	P:GO:0006310; P:GO:0015074; F:GO:0003677	P:DNA recombination; P:DNA integration; F:DNA binding			PANS_99_9-->PNA_98_3
PANS_99_9_04305	PNA_07_13_04242	AAA family ATPase	2	P:GO:0016310; F:GO:0016301	P:phosphorylation; F:kinase activity	EC:2.7; EC:2	Transferring phosphorus-containing groups; Transferases	PANS_99_9-->PNA_07_13
PANS_99_9_04319	PANS_99_32_04227	IS66 family insertion sequence element accessory protein TnpB	1	F:GO:0016829	F:lyase activity	EC:4	Lyases	PANS_99_9-->PANS_99_32
PANS_99_9_04324	PNA_07_13_04224	DNA methylase						PANS_99_9-->PNA_07_13
PANS_99_9_04532	PNA_98_3_04302	hypothetical protein						PANS_99_9-->PNA_98_3
PANS_99_9_04533	PNA_07_13_04254	recombinase family protein	4	P:GO:0006310; P:GO:0015074; F:GO:0000150; F:GO:0003677	P:DNA recombination; P:DNA integration; F:recombinase activity; F:DNA binding			PNA_07_13-->PANS_99_9
PANS_99_9_04535	PNA_07_13_04256	hypothetical protein						PANS_99_9-->PNA_07_13
PANS_99_9_04536	PNA_98_3_04306	Uncharacterised protein						PNA_98_3-->PANS_99_9
PANS_99_9_04537	PNA_98_3_04307	DUF1173 family protein						PANS_99_9-->PNA_98_3
PANS_99_9_04538	PNA_98_3_04308	phospholipase D family protein						PANS_99_9-->PNA_98_3
PNA_02_12_00742	PANS_99_4_00380	methyl-accepting chemotaxis protein	4	P:GO:0006935; P:GO:0007165; F:GO:0004888; C:GO:0016021	P:chemotaxis; P:signal transduction; F:transmembrane signaling receptor activity; C:integral component of membrane			PANS_99_4-->PNA_02_12
PNA_03_1_00008	PNA_03_2_00711	N-acetyltransferase	1	F:GO:0008080	F:N-acetyltransferase activity	EC:2.3; EC:2; EC:2.3.1	Acyltransferases; Transferases; Acyltransferases	PNA_03_2-->PNA_03_1
PNA_03_1_01716	PNA_05_1_01368	Envelope biogenesis factor ElyC	1	C:GO:0016021	C:integral component of membrane			PNA_05_1-->PNA_03_1
PNA_03_2_00285	PNA_03_1_00430	carboxypeptidase M32	3	P:GO:0006508; F:GO:0004181; F:GO:0046872	P:proteolysis; F:metallocarboxypeptidase activity; F:metal ion binding	EC:3.4.17; EC:3.4.17.2; EC:3.4.17.1; EC:3.4.17.6; EC:3.4.17.4; EC:3.4.17.3; EC:3.4.17.11; EC:3.4.17.22; EC:3.4.17.10; EC:3.4.17.21; EC:3.4; EC:3; EC:3.4.17.17	Acting on peptide bonds (peptidases); Carboxypeptidase B; Carboxypeptidase A; Alanine carboxypeptidase; Gly-Xaa carboxypeptidase; Lysine carboxypeptidase; Glutamate carboxypeptidase; Metallocarboxypeptidase D; Carboxypeptidase E; Glutamate carboxypeptidase II; Acting on peptide bonds (peptidases); Hydrolases; Tubulinyl-Tyr carboxypeptidase	PNA_03_2-->PNA_03_1
PNA_03_2_00714	PNA_03_1_00003	GNAT family N-acetyltransferase	2	F:GO:0008080; C:GO:0005840	F:N-acetyltransferase activity; C:ribosome	EC:2.3; EC:2; EC:2.3.1	Acyltransferases; Transferases; Acyltransferases	PNA_03_2-->PNA_03_1
PNA_03_2_00905	PNA_07_22_01987	DUF2057 family protein						PNA_07_22-->PNA_03_2
PNA_03_2_01025	PNA_02_12_02407	glutamine ABC transporter permease GlnP	4	P:GO:0006865; P:GO:0055085; F:GO:0022857; C:GO:0043190	P:amino acid transport; P:transmembrane transport; F:transmembrane transporter activity; C:ATP-binding cassette (ABC) transporter complex	EC:7	Translocases	PNA_02_12-->PNA_03_2
PNA_03_2_01026	PNA_02_12_02408	glutamine ABC transporter ATP-binding protein GlnQ	5	P:GO:0003333; F:GO:0005524; F:GO:0015424; F:GO:0016887; C:GO:0016020	P:amino acid transmembrane transport; F:ATP binding; F:ATPase-coupled amino acid transmembrane transporter activity; F:ATPase activity; C:membrane	EC:3.6.1; EC:3.6; EC:3; EC:7; EC:3.6.1.15	Acting on acid anhydrides; Acting on acid anhydrides; Hydrolases; Translocases; Nucleoside-triphosphate phosphatase	PNA_02_12-->PNA_03_2
PNA_03_2_01160	PANS_99_4_00815	HAD-IIA family hydrolase	2	F:GO:0016787; F:GO:0046872	F:hydrolase activity; F:metal ion binding	EC:3	Hydrolases	PANS_99_4-->PNA_03_2
PNA_03_2_01190	PNA_07_22_01494	lipid IV(A) palmitoyltransferase PagP	3	P:GO:0009245; F:GO:0016416; C:GO:0009279	P:lipid A biosynthetic process; F:O-palmitoyltransferase activity; C:cell outer membrane	EC:2.3; EC:2; EC:2.3.1	Acyltransferases; Transferases; Acyltransferases	PNA_03_2-->PNA_07_22
PNA_03_2_01278	PNA_07_22_03648	flagellar motor switch protein FliM	5	P:GO:0006935; P:GO:0071973; F:GO:0003774; C:GO:0005886; C:GO:0009425	P:chemotaxis; P:bacterial-type flagellum-dependent cell motility; F:motor activity; C:plasma membrane; C:bacterial-type flagellum basal body	EC:3.6.1; EC:3.6; EC:3; EC:3.6.1.15	Acting on acid anhydrides; Acting on acid anhydrides; Hydrolases; Nucleoside-triphosphate phosphatase	PNA_03_2-->PNA_07_22
PNA_03_2_01553	PNA_18_10S_00985	two-component system sensor histidine kinase BaeS	5	P:GO:0000160; P:GO:0018106; F:GO:0000155; C:GO:0005886; C:GO:0016021	P:phosphorelay signal transduction system; P:peptidyl-histidine phosphorylation; F:phosphorelay sensor kinase activity; C:plasma membrane; C:integral component of membrane	EC:2.7.1; EC:2.7; EC:2.7.3; EC:2; EC:2.7.13.3	Transferring phosphorus-containing groups; Transferring phosphorus-containing groups; Transferring phosphorus-containing groups; Transferases; Histidine kinase	PNA_03_2-->PNA_18_10S
PNA_03_2_03948	PNA_15_1_04352	Uncharacterised protein	1	C:GO:0016020	C:membrane			PNA_15_1-->PNA_03_2
PNA_03_2_04013	PNA_07_22_03783	DUF805 domain-containing protein	1	C:GO:0016021	C:integral component of membrane			PNA_03_2-->PNA_07_22
PNA_03_2_04246	PNA_18_10S_04226	glycerol uptake facilitator-like aquaporin	1	C:GO:0016021	C:integral component of membrane			PNA_03_2-->PNA_18_10S
PNA_05_1_00026	PNA_15_1_00354	L-rhamnose isomerase	4	P:GO:0019301; F:GO:0008740; F:GO:0030145; C:GO:0005737	P:rhamnose catabolic process; F:L-rhamnose isomerase activity; F:manganese ion binding; C:cytoplasm	EC:5.3.1.14; EC:5.3; EC:5; EC:5.3.1	L-rhamnose isomerase; Intramolecular oxidoreductases; Isomerases; Intramolecular oxidoreductases	PNA_05_1-->PNA_15_1
PNA_05_1_00252	PANS_99_36_01948	alcohol dehydrogenase	1	F:GO:0016491	F:oxidoreductase activity	EC:1	Oxidoreductases	PNA_05_1-->PANS_99_36
PNA_05_1_00408	PANS_99_36_02128	tRNA(Met) cytidine acetyltransferase	6	P:GO:0002101; P:GO:0051391; F:GO:0000049; F:GO:0005524; F:GO:0051392; C:GO:0005737	P:tRNA wobble cytosine modification; P:tRNA acetylation; F:tRNA binding; F:ATP binding; F:tRNA N-acetyltransferase activity; C:cytoplasm	EC:2.3; EC:2; EC:2.3.1	Acyltransferases; Transferases; Acyltransferases	PNA_05_1-->PANS_99_36
PNA_05_1_00678	PANS_99_32_00290	Re/Si-specific NAD(P)(+) transhydrogenase subunit alpha	4	P:GO:1902600; F:GO:0000166; F:GO:0008746; C:GO:0016021	P:proton transmembrane transport; F:nucleotide binding; F:NAD(P)+ transhydrogenase activity; C:integral component of membrane	EC:1.6.1; EC:1.6.1.1; EC:1.6; EC:1	Acting on NADH or NADPH; NAD(P)(+) transhydrogenase (Si-specific); Acting on NADH or NADPH; Oxidoreductases	PANS_99_32-->PNA_05_1
PNA_05_1_00700	PANS_99_32_00268	murein tripeptide amidase MpaA	8	P:GO:0006508; P:GO:0009253; P:GO:0016998; P:GO:0071555; F:GO:0004040; F:GO:0008270; F:GO:0061473; C:GO:0005737	P:proteolysis; P:peptidoglycan catabolic process; P:cell wall macromolecule catabolic process; P:cell wall organization; F:amidase activity; F:zinc ion binding; F:murein tripeptide carboxypeptidase activity; C:cytoplasm	EC:3.4.17; EC:3.4.17.2; EC:3.4.17.1; EC:3.4.17.6; EC:3.4.17.4; EC:3.4.17.3; EC:3.4.17.11; EC:3.4.17.22; EC:3.4.17.10; EC:3.4.17.21; EC:3.5.1; EC:3.5.1.4; EC:3.4; EC:3.5; EC:3; EC:3.4.17.17	Acting on peptide bonds (peptidases); Carboxypeptidase B; Carboxypeptidase A; Alanine carboxypeptidase; Gly-Xaa carboxypeptidase; Lysine carboxypeptidase; Glutamate carboxypeptidase; Metallocarboxypeptidase D; Carboxypeptidase E; Glutamate carboxypeptidase II; Acting on carbon-nitrogen bonds, other than peptide bonds; Amidase; Acting on peptide bonds (peptidases); Acting on carbon-nitrogen bonds,…	PNA_05_1-->PANS_99_32
PNA_05_1_00711	PNA_02_12_00286	GNAT family N-acetyltransferase						PNA_05_1-->PNA_02_12
PNA_05_1_00773	PNA_03_2_00196	bifunctional acetaldehyde-CoA/alcohol dehydrogenase	5	P:GO:0006066; P:GO:0015976; F:GO:0004022; F:GO:0008774; F:GO:0046872	P:alcohol metabolic process; P:carbon utilization; F:alcohol dehydrogenase (NAD+) activity; F:acetaldehyde dehydrogenase (acetylating) activity; F:metal ion binding	EC:1.2; EC:1.1; EC:1; EC:1.2.1.10; EC:1.1.1; EC:1.1.1.1; EC:1.1.1.71; EC:1.2.1	Acting on the aldehyde or oxo group of donors; Acting on the CH-OH group of donors; Oxidoreductases; Acetaldehyde dehydrogenase (acetylating); Acting on the CH-OH group of donors; Alcohol dehydrogenase; Alcohol dehydrogenase (NAD(P)(+)); Acting on the aldehyde or oxo group of donors	PNA_05_1-->PNA_03_2
PNA_05_1_00814	PNA_02_12_00158	Ribonuclease D	7	P:GO:0042780; P:GO:0090503; F:GO:0000166; F:GO:0003676; F:GO:0008408; F:GO:0033890; C:GO:0005737	P:tRNA 3'-end processing; P:RNA phosphodiester bond hydrolysis, exonucleolytic; F:nucleotide binding; F:nucleic acid binding; F:3'-5' exonuclease activity; F:ribonuclease D activity; C:cytoplasm	EC:3.1; EC:3.1.13; EC:3; EC:3.1.13.5; EC:3.1.15	Acting on ester bonds; Acting on ester bonds; Hydrolases; Ribonuclease D; Acting on ester bonds	PNA_05_1-->PNA_02_12
PNA_05_1_01081	PNA_07_1_02367	DUF1311 domain-containing protein						PNA_07_1-->PNA_05_1
PNA_05_1_01128	PNA_98_3_02574	GNAT family N-acetyltransferase	1	F:GO:0008080	F:N-acetyltransferase activity	EC:2.3; EC:2; EC:2.3.1	Acyltransferases; Transferases; Acyltransferases	PNA_05_1-->PNA_98_3
PNA_05_1_01235	PNA_03_1_01519	DUF1425 domain-containing protein						PNA_05_1-->PNA_03_1
PNA_05_1_01276	PNA_07_22_01920	DNA damage-inducible protein I						PNA_07_22-->PNA_05_1
PNA_05_1_01277	PNA_07_22_01921	Uncharacterised protein						PNA_07_22-->PNA_05_1
PNA_05_1_01523	PANS_99_26_03170	molybdenum-dependent transcriptional regulator	6	P:GO:0006355; P:GO:0015689; F:GO:0003677; F:GO:0003700; F:GO:0016787; F:GO:0030151	P:regulation of transcription, DNA-templated; P:molybdate ion transport; F:DNA binding; F:DNA-binding transcription factor activity; F:hydrolase activity; F:molybdenum ion binding	EC:3	Hydrolases	PNA_05_1-->PANS_99_26
PNA_05_1_01524	PNA_02_12_02482	molybdate ABC transporter ATP-binding protein ModF	1	F:GO:0005524	F:ATP binding			PNA_02_12-->PNA_05_1
PNA_05_1_01605	PNA_99_9_01604	endolytic peptidoglycan transglycosylase RlpA	5	P:GO:0000270; P:GO:0071555; F:GO:0008932; F:GO:0016829; F:GO:0042834	P:peptidoglycan metabolic process; P:cell wall organization; F:lytic endotransglycosylase activity; F:lyase activity; F:peptidoglycan binding	EC:2.4; EC:2; EC:4; EC:3.2.1; EC:2.4.99	Glycosyltransferases; Transferases; Lyases; Glycosylases; Glycosyltransferases	PNA_99_9-->PNA_05_1
PNA_05_1_02893	PANS_2_7_02928	hypothetical protein						PANS_2_7-->PNA_05_1
PNA_05_1_03214	PNA_03_2_02300	aromatic acid/H+ symport family MFS transporter	3	P:GO:0055085; F:GO:0022857; C:GO:0016021	P:transmembrane transport; F:transmembrane transporter activity; C:integral component of membrane	EC:7	Translocases	PNA_03_2-->PNA_05_1
PNA_05_1_03362	PANS_99_32_03253	sensor domain-containing diguanylate cyclase	1	C:GO:0016021	C:integral component of membrane			PNA_05_1-->PANS_99_32
PNA_05_1_03364	PANS_99_32_03255	carbonic anhydrase	3	P:GO:0015976; F:GO:0004089; F:GO:0008270	P:carbon utilization; F:carbonate dehydratase activity; F:zinc ion binding	EC:4.2.1; EC:4.2.1.1; EC:4.2; EC:4	Carbon-oxygen lyases; Carbonic anhydrase; Carbon-oxygen lyases; Lyases	PNA_05_1-->PANS_99_32
PNA_05_1_03947	PNA_14_2_02623	Na(+)-translocating NADH-quinone reductase subunit E	1	C:GO:0016021	C:integral component of membrane			PNA_14_2-->PNA_05_1
PNA_05_1_03949	PNA_07_7_02676	Kef family K(+) transporter	4	P:GO:0006813; P:GO:1902600; F:GO:0015299; C:GO:0016021	P:potassium ion transport; P:proton transmembrane transport; F:solute:proton antiporter activity; C:integral component of membrane	EC:7	Translocases	PNA_05_1-->PNA_07_7
PNA_05_1_04236	PNA_03_2_04430	GNAT family N-acetyltransferase	1	F:GO:0008080	F:N-acetyltransferase activity	EC:2.3; EC:2; EC:2.3.1	Acyltransferases; Transferases; Acyltransferases	PNA_03_2-->PNA_05_1
PNA_06_4_03921	PNA_92_7_00802	gluconokinase	4	P:GO:0005975; P:GO:0016310; F:GO:0005524; F:GO:0046316	P:carbohydrate metabolic process; P:phosphorylation; F:ATP binding; F:gluconokinase activity	EC:2.7.1; EC:2.7; EC:2; EC:2.7.1.12	Transferring phosphorus-containing groups; Transferring phosphorus-containing groups; Transferases; Gluconokinase	PNA_06_4-->PNA_92_7
PNA_06_4_04066	PNA_92_7_04026	type IV conjugative transfer system lipoprotein TraV						PNA_06_4-->PNA_92_7
PNA_06_4_04133	PNA_03_2_04110	SDR family oxidoreductase	3	F:GO:0004316; F:GO:0102131; F:GO:0102132	F:3-oxoacyl-[acyl-carrier-protein] reductase (NADPH) activity; F:3-oxo-glutaryl-[acp] methyl ester reductase activity; F:3-oxo-pimeloyl-[acp] methyl ester reductase activity	EC:2.3.1.85; EC:1.1; EC:2.3; EC:1; EC:2; EC:1.1.1; EC:1.1.1.100; EC:2.3.1	Fatty-acid synthase system; Acting on the CH-OH group of donors; Acyltransferases; Oxidoreductases; Transferases; Acting on the CH-OH group of donors; 3-oxoacyl-[acyl-carrier-protein] reductase; Acyltransferases	PNA_06_4-->PNA_03_2
PNA_06_4_04148	PNA_03_2_04125	alkene reductase	2	F:GO:0010181; F:GO:0016491	F:FMN binding; F:oxidoreductase activity	EC:1	Oxidoreductases	PNA_06_4-->PNA_03_2
PNA_07_10_00692	PANS_99_26_00777	DcrB-related protein						PNA_07_10-->PANS_99_26
PNA_07_10_01163	PANS_200_1_00414	hypothetical protein						PNA_07_10-->PANS_200_1
PNA_07_10_01456	PANS_99_4_00340	PTS lactose/cellobiose transporter subunit IIA	3	P:GO:0009401; F:GO:0016740; F:GO:0046872	P:phosphoenolpyruvate-dependent sugar phosphotransferase system; F:transferase activity; F:metal ion binding	EC:2	Transferases	PNA_07_10-->PANS_99_4
PNA_07_10_01885	PANS_99_27_01120	magnesium transporter CorA	4	P:GO:0030001; P:GO:0055085; F:GO:0046873; C:GO:0016021	P:metal ion transport; P:transmembrane transport; F:metal ion transmembrane transporter activity; C:integral component of membrane	EC:7	Translocases	PNA_07_10-->PANS_99_27
PNA_07_10_01924	PNA_99_9_01531	response regulator transcription factor	3	P:GO:0000160; P:GO:0006355; F:GO:0003677	P:phosphorelay signal transduction system; P:regulation of transcription, DNA-templated; F:DNA binding			PNA_99_9-->PNA_07_10
PNA_07_10_03066	PNA_98_3_02954	pyridoxal phosphate-dependent aminotransferase	3	P:GO:0009058; F:GO:0008483; F:GO:0030170	P:biosynthetic process; F:transaminase activity; F:pyridoxal phosphate binding	EC:2.6.1; EC:2; EC:2.6	Transferring nitrogenous groups; Transferases; Transferring nitrogenous groups	PNA_98_3-->PNA_07_10
PNA_07_10_03218	PNA_98_3_02806	metal ABC transporter substrate-binding protein	3	P:GO:0007155; P:GO:0030001; F:GO:0046872	P:cell adhesion; P:metal ion transport; F:metal ion binding			PNA_98_3-->PNA_07_10
PNA_07_10_03932	PANS_99_4_04001	DsbA family oxidoreductase	2	F:GO:0015035; F:GO:0016853	F:protein disulfide oxidoreductase activity; F:isomerase activity	EC:1; EC:1.8; EC:5	Oxidoreductases; Acting on a sulfur group of donors; Isomerases	PNA_07_10-->PANS_99_4
PNA_07_10_03936	PANS_99_4_03997	TetR/AcrR family transcriptional regulator	1	F:GO:0003677	F:DNA binding			PNA_07_10-->PANS_99_4
PNA_07_10_03947	PANS_99_31_00691	SIS domain-containing protein	3	P:GO:1901135; F:GO:0016853; F:GO:0097367	P:carbohydrate derivative metabolic process; F:isomerase activity; F:carbohydrate derivative binding	EC:5	Isomerases	PNA_07_10-->PANS_99_31
PNA_07_10_03954	PANS_99_4_03979	MFS transporter	3	P:GO:0055085; F:GO:0022857; C:GO:0016021	P:transmembrane transport; F:transmembrane transporter activity; C:integral component of membrane	EC:7	Translocases	PNA_07_10-->PANS_99_4
PNA_07_10_03958	PANS_99_4_03975	rhamnogalacturonase B	4	P:GO:0005975; F:GO:0030246; F:GO:0102210; C:GO:0005576	P:carbohydrate metabolic process; F:carbohydrate binding; F:rhamnogalacturonan endolyase activity; C:extracellular region	EC:4.2.2.23; EC:4.2; EC:4; EC:4.2.2	Rhamnogalacturonan endolyase; Carbon-oxygen lyases; Lyases; Carbon-oxygen lyases	PNA_07_10-->PANS_99_4
PNA_07_10_03984	PANS_99_4_04111	AraC family transcriptional regulator	3	P:GO:0006355; F:GO:0003700; F:GO:0043565	P:regulation of transcription, DNA-templated; F:DNA-binding transcription factor activity; F:sequence-specific DNA binding			PNA_07_10-->PANS_99_4
PNA_07_10_04061	PANS_99_25_04182	universal stress protein	1	C:GO:0005737	C:cytoplasm			PNA_07_10-->PANS_99_25
PNA_07_13_00532	PNA_03_2_01423	type VI secretion system tube protein Hcp						PNA_03_2-->PNA_07_13
PNA_07_13_00766	PNA_03_2_01696	histidine ABC transporter ATP-binding protein HisP	5	P:GO:0003333; F:GO:0005524; F:GO:0015424; F:GO:0016887; C:GO:0016020	P:amino acid transmembrane transport; F:ATP binding; F:ATPase-coupled amino acid transmembrane transporter activity; F:ATPase activity; C:membrane	EC:3.6.1; EC:3.6; EC:3; EC:7; EC:3.6.1.15	Acting on acid anhydrides; Acting on acid anhydrides; Hydrolases; Translocases; Nucleoside-triphosphate phosphatase	PNA_03_2-->PNA_07_13
PNA_07_13_02729	PANS_99_4_04438	HD domain-containing protein						PANS_99_4-->PNA_07_13
PNA_07_13_04187	PANS_99_9_03895	pilin outer membrane usher protein SafC	1	C:GO:0016020	C:membrane			PANS_99_9-->PNA_07_13
PNA_07_13_04188	PANS_99_9_03896	pili assembly chaperone protein SafB						PNA_07_13-->PANS_99_9
PNA_07_13_04238	PANS_99_9_04310	plasmid segregation protein ParM						PANS_99_9-->PNA_07_13
PNA_07_13_04246	PANS_99_9_04300	Uncharacterised protein						PANS_99_9-->PNA_07_13
PNA_07_13_04339	PANS_99_32_04212	autotransporter strand-loop-strand O-heptosyltransferase	1	F:GO:0016757	F:transferase activity, transferring glycosyl groups	EC:2.4; EC:2	Glycosyltransferases; Transferases	PNA_07_13-->PANS_99_32
PNA_07_13_04352	PNA_03_2_03905	2,3-bisphosphoglycerate-dependent phosphoglycerate mutase	3	P:GO:0006094; P:GO:0006096; F:GO:0046538	P:gluconeogenesis; P:glycolytic process; F:2,3-bisphosphoglycerate-dependent phosphoglycerate mutase activity	EC:5.4.2.1; EC:5.4; EC:5; EC:5.4.2	Intramolecular transferases; Intramolecular transferases; Isomerases; Intramolecular transferases	PNA_07_13-->PNA_03_2
PNA_07_14_01756	PANS_99_4_00136	transcriptional regulator	4	P:GO:0000160; P:GO:0006355; F:GO:0003677; C:GO:0016021	P:phosphorelay signal transduction system; P:regulation of transcription, DNA-templated; F:DNA binding; C:integral component of membrane			PNA_07_14-->PANS_99_4
PNA_07_14_01843	PNA_98_3_00048	two-component system response regulator PhoP	3	P:GO:0000160; P:GO:0006355; F:GO:0003677	P:phosphorelay signal transduction system; P:regulation of transcription, DNA-templated; F:DNA binding			PNA_98_3-->PNA_07_14
PNA_07_14_01857	PANS_99_4_00034	metalloregulator ArsR/SmtB family transcription factor	2	P:GO:0006355; F:GO:0003700	P:regulation of transcription, DNA-templated; F:DNA-binding transcription factor activity			PNA_07_14-->PANS_99_4
PNA_07_14_01890	PNA_07_7_04119	IS3 family transposase	2	P:GO:0015074; F:GO:0003676	P:DNA integration; F:nucleic acid binding			PNA_07_14-->PNA_07_7
PNA_07_14_03141	PNA_200_10_03955	TIGR03758 family integrating conjugative element protein						PNA_200_10-->PNA_07_14
PNA_07_14_03143	PNA_200_10_03953	TIGR03750 family conjugal transfer protein						PNA_07_14-->PNA_200_10
PNA_07_14_03144	PNA_200_10_03952	TIGR03746 family integrating conjugative element protein	1	C:GO:0016021	C:integral component of membrane			PNA_07_14-->PNA_200_10
PNA_07_14_03147	PNA_18_5S_02063	TIGR03752 family integrating conjugative element protein						PNA_18_5S-->PNA_07_14
PNA_07_14_03148	PNA_18_5S_02062	TIGR03751 family conjugal transfer lipoprotein						PNA_18_5S-->PNA_07_14
PNA_07_14_03150	PANS_99_22_02921	hypothetical protein						PNA_07_14-->PANS_99_22
PNA_07_14_03153	PANS_99_9_02066	IS30 family transposase	2	P:GO:0015074; F:GO:0003676	P:DNA integration; F:nucleic acid binding			PNA_07_14-->PANS_99_9
PNA_07_14_03154	PANS_99_22_02917	LysR family transcriptional regulator	2	P:GO:0006355; F:GO:0003700	P:regulation of transcription, DNA-templated; F:DNA-binding transcription factor activity			PNA_07_14-->PANS_99_22
PNA_07_14_03165	PANS_99_22_02906	DUF3742 family protein						PNA_07_14-->PANS_99_22
PNA_07_14_03184	PANS_99_22_04418	IS66 family insertion sequence element accessory protein TnpB	1	F:GO:0016829	F:lyase activity	EC:4	Lyases	PNA_07_14-->PANS_99_22
PNA_07_14_03190	PANS_99_9_02036	lysogenic conversion protein						PNA_07_14-->PANS_99_9
PNA_07_14_04255	PANS_99_9_04540	protein RepA						PNA_07_14-->PANS_99_9
PNA_07_14_04352	PANS_99_9_04575	N-acetylmuramoyl-L-alanine amidase	2	P:GO:0009253; F:GO:0008745	P:peptidoglycan catabolic process; F:N-acetylmuramoyl-L-alanine amidase activity	EC:3.5.1; EC:3.5; EC:3; EC:3.5.1.28	Acting on carbon-nitrogen bonds, other than peptide bonds; Acting on carbon-nitrogen bonds, other than peptide bonds; Hydrolases; N-acetylmuramoyl-L-alanine amidase	PNA_07_14-->PANS_99_9
PNA_07_14_04439	PANS_99_22_04344	hypothetical protein						PNA_07_14-->PANS_99_22
PNA_07_14_04440	PANS_99_22_04345	DUF2913 family protein						PNA_07_14-->PANS_99_22
PNA_07_14_04446	PNA_11_1_04346	hypothetical protein						PNA_07_14-->PNA_11_1
PNA_07_14_04469	PANS_99_9_04597	hypothetical protein						PNA_07_14-->PANS_99_9
PNA_07_1_00008	PANS_99_36_00008	GNAT family N-acetyltransferase	1	F:GO:0008080	F:N-acetyltransferase activity	EC:2.3; EC:2; EC:2.3.1	Acyltransferases; Transferases; Acyltransferases	PNA_07_1-->PANS_99_36
PNA_07_1_00021	PNA_03_2_00386	sigma-70 family RNA polymerase sigma factor	3	P:GO:2000142; F:GO:0003677; F:GO:0016987	P:regulation of DNA-templated transcription, initiation; F:DNA binding; F:sigma factor activity			PNA_07_1-->PNA_03_2
PNA_07_1_00062	PNA_03_2_00426	thiol-disulfide oxidoreductase DCC family protein						PNA_07_1-->PNA_03_2
PNA_07_1_00218	PANS_99_9_00106	MULTISPECIES: hypothetical protein						PNA_07_1-->PANS_99_9
PNA_07_1_00398	PANS_99_36_00663	hypothetical protein						PNA_07_1-->PANS_99_36
PNA_07_1_00410	PNA_03_2_00779	FAD-dependent oxidoreductase	1	F:GO:0071949	F:FAD binding			PNA_07_1-->PNA_03_2
PNA_07_1_00609	PNA_03_2_00978	N-acetylmuramoyl-L-alanine amidase	2	P:GO:0009253; F:GO:0008745	P:peptidoglycan catabolic process; F:N-acetylmuramoyl-L-alanine amidase activity	EC:3.5.1; EC:3.5; EC:3; EC:3.5.1.28	Acting on carbon-nitrogen bonds, other than peptide bonds; Acting on carbon-nitrogen bonds, other than peptide bonds; Hydrolases; N-acetylmuramoyl-L-alanine amidase	PNA_07_1-->PNA_03_2
PNA_07_1_00711	PNA_03_2_01080	molybdopterin synthase sulfur carrier subunit						PNA_07_1-->PNA_03_2
PNA_07_1_00713	PNA_03_2_01082	molybdenum cofactor biosynthesis protein B	1	P:GO:0006777	P:Mo-molybdopterin cofactor biosynthetic process			PNA_07_1-->PNA_03_2
PNA_07_1_02637	PNA_05_1_00232	NADH-quinone oxidoreductase subunit NuoG	8	P:GO:0042773; F:GO:0008137; F:GO:0043546; F:GO:0046872; F:GO:0048038; F:GO:0051537; F:GO:0051539; C:GO:0016020	P:ATP synthesis coupled electron transport; F:NADH dehydrogenase (ubiquinone) activity; F:molybdopterin cofactor binding; F:metal ion binding; F:quinone binding; F:2 iron, 2 sulfur cluster binding; F:4 iron, 4 sulfur cluster binding; C:membrane	EC:7.1.1.2; EC:1.6; EC:1; EC:1.6.5.11; EC:1.6.5; EC:1.6.99.3; EC:1.6.5.2	NADH:ubiquinone reductase (H(+)-translocating); Acting on NADH or NADPH; Oxidoreductases; NADH dehydrogenase (quinone); Acting on NADH or NADPH; NADH dehydrogenase; NAD(P)H dehydrogenase (quinone)	PNA_07_1-->PNA_05_1
PNA_07_1_02657	PANS_99_36_01948	alcohol dehydrogenase	1	F:GO:0016491	F:oxidoreductase activity	EC:1	Oxidoreductases	PNA_07_1-->PANS_99_36
PNA_07_1_04089	PNA_03_2_04426	major royal jelly protein						PNA_07_1-->PNA_03_2
PNA_07_1_04154	PANS_99_27_03775	type IV conjugative transfer system protein TraL	4	P:GO:0000746; P:GO:0009297; C:GO:0009279; C:GO:0016021	P:conjugation; P:pilus assembly; C:cell outer membrane; C:integral component of membrane			PNA_07_1-->PANS_99_27
PNA_07_22_00047	PNA_13_1_00333	type II toxin-antitoxin system RelE/ParE family toxin						PNA_07_22-->PNA_13_1
PNA_07_22_00106	PANS_99_4_01717	DNA polymerase III subunit theta	4	P:GO:0006260; P:GO:0071897; F:GO:0003677; F:GO:0003887	P:DNA replication; P:DNA biosynthetic process; F:DNA binding; F:DNA-directed DNA polymerase activity	EC:2.7; EC:2; EC:2.7.7.7; EC:2.7.7	Transferring phosphorus-containing groups; Transferases; DNA-directed DNA polymerase; Transferring phosphorus-containing groups	PNA_07_22-->PANS_99_4
PNA_07_22_00171	PANS_99_4_01784	DUF1480 family protein						PNA_07_22-->PANS_99_4
PNA_07_22_00262	PANS_99_4_01876	envelope stress response membrane protein PspB	3	P:GO:0006355; P:GO:0009271; C:GO:0016021	P:regulation of transcription, DNA-templated; P:phage shock; C:integral component of membrane			PNA_07_22-->PANS_99_4
PNA_07_22_00277	PANS_99_4_01891	DUF333 domain-containing protein						PNA_07_22-->PANS_99_4
PNA_07_22_00322	PANS_99_4_01936	DUF1283 family protein						PNA_07_22-->PANS_99_4
PNA_07_22_00389	PANS_99_4_00024	DUF1471 domain-containing protein						PNA_07_22-->PANS_99_4
PNA_07_22_00403	PANS_99_4_00038	spore maturation protein SpmB	1	C:GO:0016021	C:integral component of membrane			PNA_07_22-->PANS_99_4
PNA_07_22_00603	PANS_99_4_00236	translation initiation factor IF-3	3	P:GO:0006413; F:GO:0003743; C:GO:0005737	P:translational initiation; F:translation initiation factor activity; C:cytoplasm			PNA_07_22-->PANS_99_4
PNA_07_22_00612	PANS_99_4_00245	MULTISPECIES: hypothetical protein	1	C:GO:0016021	C:integral component of membrane			PNA_07_22-->PANS_99_4
PNA_07_22_01025	PANS_99_4_03888	lipoprotein NlpI	1	C:GO:0005886	C:plasma membrane			PNA_07_22-->PANS_99_4
PNA_07_22_01043	PANS_99_4_03906	50S ribosomal protein L27	3	P:GO:0006412; F:GO:0003735; C:GO:0005840	P:translation; F:structural constituent of ribosome; C:ribosome			PNA_07_22-->PANS_99_4
PNA_07_22_01045	PANS_99_4_03908	octaprenyl diphosphate synthase	2	P:GO:0008299; F:GO:0016740	P:isoprenoid biosynthetic process; F:transferase activity	EC:2	Transferases	PNA_07_22-->PANS_99_4
PNA_07_22_01052	PANS_99_4_03915	lipid asymmetry maintenance ABC transporter permease subunit MlaE	1	C:GO:0043190	C:ATP-binding cassette (ABC) transporter complex			PNA_07_22-->PANS_99_4
PNA_07_22_01279	PNA_03_2_01923	SoxR-reducing system protein RseC	1	C:GO:0016021	C:integral component of membrane			PNA_07_22-->PNA_03_2
PNA_07_22_01280	PNA_03_2_01922	elongation factor 4	7	P:GO:0006414; P:GO:0045727; F:GO:0003746; F:GO:0003924; F:GO:0005525; F:GO:0043022; C:GO:0005886	P:translational elongation; P:positive regulation of translation; F:translation elongation factor activity; F:GTPase activity; F:GTP binding; F:ribosome binding; C:plasma membrane	EC:3.6.1; EC:3.6; EC:3; EC:3.6.1.15	Acting on acid anhydrides; Acting on acid anhydrides; Hydrolases; Nucleoside-triphosphate phosphatase	PNA_07_22-->PNA_03_2
PNA_07_22_01282	PNA_03_2_01920	ribonuclease III	9	P:GO:0006364; P:GO:0006397; P:GO:0008033; P:GO:0016075; P:GO:0090502; F:GO:0004525; F:GO:0019843; F:GO:0046872; C:GO:0005737	P:rRNA processing; P:mRNA processing; P:tRNA processing; P:rRNA catabolic process; P:RNA phosphodiester bond hydrolysis, endonucleolytic; F:ribonuclease III activity; F:rRNA binding; F:metal ion binding; C:cytoplasm	EC:3.1.30; EC:3.1; EC:3; EC:3.1.26; EC:3.1.26.3	Acting on ester bonds; Acting on ester bonds; Hydrolases; Acting on ester bonds; Ribonuclease III	PNA_07_22-->PNA_03_2
PNA_07_22_01283	PNA_03_2_01919	GTPase Era	6	P:GO:0042274; F:GO:0003924; F:GO:0005525; F:GO:0070181; C:GO:0005737; C:GO:0005886	P:ribosomal small subunit biogenesis; F:GTPase activity; F:GTP binding; F:small ribosomal subunit rRNA binding; C:cytoplasm; C:plasma membrane	EC:3.6.1; EC:3.6; EC:3; EC:3.6.1.15	Acting on acid anhydrides; Acting on acid anhydrides; Hydrolases; Nucleoside-triphosphate phosphatase	PNA_07_22-->PNA_03_2
PNA_07_22_01363	PNA_05_1_00414	thioredoxin-dependent thiol peroxidase	2	P:GO:0098869; F:GO:0004601	P:cellular oxidant detoxification; F:peroxidase activity	EC:1.11; EC:1; EC:1.11.1	Acting on a peroxide as acceptor; Oxidoreductases; Acting on a peroxide as acceptor	PNA_07_22-->PNA_05_1
PNA_07_22_01420	PANS_99_4_00771	peptidoglycan-associated lipoprotein Pal	4	P:GO:0007049; P:GO:0051301; C:GO:0009279; C:GO:0016021	P:cell cycle; P:cell division; C:cell outer membrane; C:integral component of membrane			PNA_07_22-->PANS_99_4
PNA_07_22_01457	PANS_99_4_00808	ferric iron uptake transcriptional regulator	5	P:GO:0006355; F:GO:0003677; F:GO:0003700; F:GO:0046872; C:GO:0005737	P:regulation of transcription, DNA-templated; F:DNA binding; F:DNA-binding transcription factor activity; F:metal ion binding; C:cytoplasm			PNA_07_22-->PANS_99_4
PNA_07_22_01464	PANS_99_4_00815	HAD-IIA family hydrolase	2	F:GO:0016787; F:GO:0046872	F:hydrolase activity; F:metal ion binding	EC:3	Hydrolases	PNA_07_22-->PANS_99_4
PNA_07_22_01566	PANS_99_27_01323	hypothetical protein BN1182_AS_00770						PNA_07_22-->PANS_99_27
PNA_07_22_01600	PANS_99_4_00961	nitrogen regulatory protein P-II 2	4	P:GO:0006808; P:GO:0050790; F:GO:0030234; F:GO:0046872	P:regulation of nitrogen utilization; P:regulation of catalytic activity; F:enzyme regulator activity; F:metal ion binding			PNA_07_22-->PANS_99_4
PNA_07_22_01654	PANS_99_4_01015	phosphate response regulator transcription factor PhoB	5	P:GO:0000160; P:GO:0006355; P:GO:0006817; F:GO:0000156; F:GO:0003677	P:phosphorelay signal transduction system; P:regulation of transcription, DNA-templated; P:phosphate ion transport; F:phosphorelay response regulator activity; F:DNA binding			PNA_07_22-->PANS_99_4
PNA_07_22_01722	PANS_99_4_01077	Probable regulatory protein N						PNA_07_22-->PANS_99_4
PNA_07_22_01767	PANS_99_4_01122	RidA family protein	1	F:GO:0016787	F:hydrolase activity	EC:3	Hydrolases	PNA_07_22-->PANS_99_4
PNA_07_22_01893	PANS_99_4_00479	phosphate acyltransferase PlsX	4	P:GO:0006633; P:GO:0008654; F:GO:0043811; C:GO:0005737	P:fatty acid biosynthetic process; P:phospholipid biosynthetic process; F:phosphate:acyl-[acyl carrier protein] acyltransferase activity; C:cytoplasm	EC:2.3; EC:2; EC:2.3.1	Acyltransferases; Transferases; Acyltransferases	PNA_07_22-->PANS_99_4
PNA_07_22_01903	PNA_03_2_00835	flagellar basal body L-ring protein FlgH	4	P:GO:0071973; F:GO:0003774; C:GO:0009279; C:GO:0009427	P:bacterial-type flagellum-dependent cell motility; F:motor activity; C:cell outer membrane; C:bacterial-type flagellum basal body, distal rod, L ring	EC:3.6.1; EC:3.6; EC:3; EC:3.6.1.15	Acting on acid anhydrides; Acting on acid anhydrides; Hydrolases; Nucleoside-triphosphate phosphatase	PNA_03_2-->PNA_07_22
PNA_07_22_01917	PANS_99_4_00503	30S ribosomal protein S5 alanine N-acetyltransferase	3	F:GO:0008999; C:GO:0005840; C:GO:0009323	F:ribosomal-protein-alanine N-acetyltransferase activity; C:ribosome; C:ribosomal-protein-alanine N-acetyltransferase complex	EC:2.3; EC:2; EC:2.3.1; EC:2.3.1.128	Acyltransferases; Transferases; Acyltransferases; Acyltransferases	PNA_07_22-->PANS_99_4
PNA_07_22_01922	PANS_99_4_00508	biofilm formation regulator BssS						PNA_07_22-->PANS_99_4
PNA_07_22_01978	PANS_99_4_00550	YccJ family protein						PNA_07_22-->PANS_99_4
PNA_07_22_01995	PNA_05_1_01337	Ter macrodomain organizer matS-binding protein	5	P:GO:0006355; P:GO:0007049; P:GO:0051301; F:GO:0043565; C:GO:0005737	P:regulation of transcription, DNA-templated; P:cell cycle; P:cell division; F:sequence-specific DNA binding; C:cytoplasm			PNA_07_22-->PNA_05_1
PNA_07_22_02033	PANS_99_4_00605	integration host factor subunit beta	5	P:GO:0006310; P:GO:0006355; P:GO:0006417; F:GO:0003677; C:GO:0005694	P:DNA recombination; P:regulation of transcription, DNA-templated; P:regulation of translation; F:DNA binding; C:chromosome			PNA_07_22-->PANS_99_4
PNA_07_22_02087	PANS_99_4_00659	DUF4385 domain-containing protein						PNA_07_22-->PANS_99_4
PNA_07_22_02108	PNA_14_2_02365	glutamine ABC transporter permease GlnP	4	P:GO:0006865; P:GO:0055085; F:GO:0022857; C:GO:0043190	P:amino acid transport; P:transmembrane transport; F:transmembrane transporter activity; C:ATP-binding cassette (ABC) transporter complex	EC:7	Translocases	PNA_14_2-->PNA_07_22
PNA_07_22_03463	PNA_98_7_01424	bifunctional phosphoribosyl-AMP cyclohydrolase/phosphoribosyl-ATP diphosphatase HisIE	5	P:GO:0000105; F:GO:0004635; F:GO:0004636; F:GO:0005524; C:GO:0005737	P:histidine biosynthetic process; F:phosphoribosyl-AMP cyclohydrolase activity; F:phosphoribosyl-ATP diphosphatase activity; F:ATP binding; C:cytoplasm	EC:3.6.1; EC:3.5.4; EC:3.6; EC:3.6.1.31; EC:3.5; EC:3; EC:3.5.4.19	Acting on acid anhydrides; Acting on carbon-nitrogen bonds, other than peptide bonds; Acting on acid anhydrides; Phosphoribosyl-ATP diphosphatase; Acting on carbon-nitrogen bonds, other than peptide bonds; Hydrolases; Phosphoribosyl-AMP cyclohydrolase	PNA_98_7-->PNA_07_22
PNA_07_22_03558	PNA_03_2_01377	carbon-phosphorus lyase complex subunit PhnJ	4	P:GO:0019700; F:GO:0046872; F:GO:0051539; F:GO:0098848	P:organic phosphonate catabolic process; F:metal ion binding; F:4 iron, 4 sulfur cluster binding; F:alpha-D-ribose 1-methylphosphonate 5-phosphate C-P-lyase activity	EC:4; EC:4.7.1; EC:4.7.1.1	Lyases; Carbon-phosphorus lyases; Alpha-D-ribose 1-methylphosphonate 5-phosphate C-P-lyase	PNA_07_22-->PNA_03_2
PNA_07_22_03609	PNA_02_12_01601	PTS fructose transporter subunit IIB	3	P:GO:0009401; P:GO:0015755; F:GO:0022877	P:phosphoenolpyruvate-dependent sugar phosphotransferase system; P:fructose transmembrane transport; F:protein-N(PI)-phosphohistidine-fructose phosphotransferase system transporter activity	EC:2.7.1; EC:2.7; EC:2; EC:7; EC:2.7.1.69	Transferring phosphorus-containing groups; Transferring phosphorus-containing groups; Transferases; Translocases; Transferring phosphorus-containing groups	PNA_07_22-->PNA_02_12
PNA_07_22_03644	PNA_03_2_01282	flagellar biosynthesis protein FliQ	5	P:GO:0009306; P:GO:0044780; C:GO:0005886; C:GO:0009425; C:GO:0016021	P:protein secretion; P:bacterial-type flagellum assembly; C:plasma membrane; C:bacterial-type flagellum basal body; C:integral component of membrane			PNA_03_2-->PNA_07_22
PNA_07_22_04104	PANS_99_4_00332	YmjA family protein						PNA_07_22-->PANS_99_4
PNA_07_22_04224	PNA_14_2_04465	protein RepA						PNA_07_22-->PNA_14_2
PNA_07_22_04225	PNA_14_2_04466	Uncharacterised protein						PNA_14_2-->PNA_07_22
PNA_07_22_04270	PANS_99_27_03735	DNA partition complex ParG	7	P:GO:0045892; F:GO:0000985; F:GO:0001217; F:GO:0042802; F:GO:0043621; C:GO:0017053; C:GO:0032993	P:negative regulation of transcription, DNA-templated; F:bacterial-type RNA polymerase core promoter sequence-specific DNA binding; F:DNA-binding transcription repressor activity; F:identical protein binding; F:protein self-association; C:transcription repressor complex; C:protein-DNA complex			PNA_07_22-->PANS_99_27
PNA_07_5_00011	PNA_18_3S_04238	NAD(P)-dependent alcohol dehydrogenase	2	F:GO:0008270; F:GO:0016491	F:zinc ion binding; F:oxidoreductase activity	EC:1	Oxidoreductases	PNA_07_5-->PNA_18_3S
PNA_07_5_02031	PNA_98_3_02778	co-chaperone YbbN						PNA_07_5-->PNA_98_3
PNA_07_5_03925	PNA_92_7_00802	gluconokinase	4	P:GO:0005975; P:GO:0016310; F:GO:0005524; F:GO:0046316	P:carbohydrate metabolic process; P:phosphorylation; F:ATP binding; F:gluconokinase activity	EC:2.7.1; EC:2.7; EC:2; EC:2.7.1.12	Transferring phosphorus-containing groups; Transferring phosphorus-containing groups; Transferases; Gluconokinase	PNA_07_5-->PNA_92_7
PNA_07_5_04070	PNA_92_7_04026	type IV conjugative transfer system lipoprotein TraV						PNA_07_5-->PNA_92_7
PNA_07_7_00010	PNA_13_1_00358	dTDP-4-dehydrorhamnose 3,5-epimerase	2	P:GO:0019305; F:GO:0008830	P:dTDP-rhamnose biosynthetic process; F:dTDP-4-dehydrorhamnose 3,5-epimerase activity	EC:5.1; EC:5.1.3.13; EC:5; EC:5.1.3	Racemases and epimerases; dTDP-4-dehydrorhamnose 3,5-epimerase; Isomerases; Racemases and epimerases	PNA_13_1-->PNA_07_7
PNA_07_7_01581	PNA_92_7_02493	Uncharacterised protein						PNA_92_7-->PNA_07_7
PNA_07_7_02509	PNA_99_9_01531	response regulator transcription factor	3	P:GO:0000160; P:GO:0006355; F:GO:0003677	P:phosphorelay signal transduction system; P:regulation of transcription, DNA-templated; F:DNA binding			PNA_99_9-->PNA_07_7
PNA_07_7_02692	PNA_98_3_02806	metal ABC transporter substrate-binding protein	3	P:GO:0007155; P:GO:0030001; F:GO:0046872	P:cell adhesion; P:metal ion transport; F:metal ion binding			PNA_07_7-->PNA_98_3
PNA_07_7_02842	PNA_98_3_02954	pyridoxal phosphate-dependent aminotransferase	3	P:GO:0009058; F:GO:0008483; F:GO:0030170	P:biosynthetic process; F:transaminase activity; F:pyridoxal phosphate binding	EC:2.6.1; EC:2; EC:2.6	Transferring nitrogenous groups; Transferases; Transferring nitrogenous groups	PNA_07_7-->PNA_98_3
PNA_07_7_03151	PNA_07_22_02599	recombinase family protein	4	P:GO:0006310; P:GO:0015074; F:GO:0000150; F:GO:0003677	P:DNA recombination; P:DNA integration; F:recombinase activity; F:DNA binding			PNA_07_22-->PNA_07_7
PNA_07_7_04365	PANS_99_25_04183	inorganic pyrophosphatase	3	F:GO:0004427; F:GO:0046872; C:GO:0005737	F:inorganic diphosphatase activity; F:metal ion binding; C:cytoplasm	EC:3.6.1.1; EC:3.6.1; EC:3.6; EC:3	Inorganic diphosphatase; Acting on acid anhydrides; Acting on acid anhydrides; Hydrolases	PNA_07_7-->PANS_99_25
PNA_07_7_04367	PANS_99_25_04181	phosphopyruvate hydratase	6	P:GO:0006096; F:GO:0000287; F:GO:0004634; C:GO:0000015; C:GO:0005576; C:GO:0009986	P:glycolytic process; F:magnesium ion binding; F:phosphopyruvate hydratase activity; C:phosphopyruvate hydratase complex; C:extracellular region; C:cell surface	EC:4.2.1; EC:4.2.1.11; EC:4.2; EC:4	Carbon-oxygen lyases; Phosphopyruvate hydratase; Carbon-oxygen lyases; Lyases	PNA_07_7-->PANS_99_25
PNA_08_1_00346	PNA_98_7_03933	aldehyde dehydrogenase	1	F:GO:0016620	F:oxidoreductase activity, acting on the aldehyde or oxo group of donors, NAD or NADP as acceptor	EC:1.2; EC:1; EC:1.2.1	Acting on the aldehyde or oxo group of donors; Oxidoreductases; Acting on the aldehyde or oxo group of donors	PNA_08_1-->PNA_98_7
PNA_08_1_00469	PNA_98_7_01010	RluA family pseudouridine synthase	3	P:GO:0001522; F:GO:0003723; F:GO:0009982	P:pseudouridine synthesis; F:RNA binding; F:pseudouridine synthase activity	EC:5.4; EC:5	Intramolecular transferases; Isomerases	PNA_08_1-->PNA_98_7
PNA_08_1_01585	PNA_92_7_02493	Uncharacterised protein						PNA_92_7-->PNA_08_1
PNA_08_1_01693	PNA_18_3S_04238	NAD(P)-dependent alcohol dehydrogenase	2	F:GO:0008270; F:GO:0016491	F:zinc ion binding; F:oxidoreductase activity	EC:1	Oxidoreductases	PNA_08_1-->PNA_18_3S
PNA_08_1_02638	PNA_98_3_02778	co-chaperone YbbN						PNA_08_1-->PNA_98_3
PNA_08_1_03767	PNA_92_7_00802	gluconokinase	4	P:GO:0005975; P:GO:0016310; F:GO:0005524; F:GO:0046316	P:carbohydrate metabolic process; P:phosphorylation; F:ATP binding; F:gluconokinase activity	EC:2.7.1; EC:2.7; EC:2; EC:2.7.1.12	Transferring phosphorus-containing groups; Transferring phosphorus-containing groups; Transferases; Gluconokinase	PNA_08_1-->PNA_92_7
PNA_08_1_03900	PNA_92_7_04014	conjugal transfer protein	2	P:GO:0000746; F:GO:0003677	P:conjugation; F:DNA binding			PNA_92_7-->PNA_08_1
PNA_08_1_03902	PNA_92_7_04016	molybdopterin-dependent oxidoreductase						PNA_92_7-->PNA_08_1
PNA_08_1_03906	PNA_92_7_04020	conjugal transfer protein	3	P:GO:0000746; C:GO:0016020; C:GO:0016021	P:conjugation; C:membrane; C:integral component of membrane			PNA_92_7-->PNA_08_1
PNA_08_1_03908	PNA_92_7_04022	F-type conjugal transfer pilus assembly protein TraB						PNA_92_7-->PNA_08_1
PNA_11_1_00043	PNA_15_1_00467	Arc family DNA-binding protein	2	P:GO:0006355; F:GO:0003677	P:regulation of transcription, DNA-templated; F:DNA binding			PNA_15_1-->PNA_11_1
PNA_11_1_00044	PNA_15_1_00466	phosphohydrolase	1	F:GO:0016787	F:hydrolase activity	EC:3	Hydrolases	PNA_11_1-->PNA_15_1
PNA_11_1_00048	PNA_99_9_00481	antitoxin	2	F:GO:0003677; F:GO:0097351	F:DNA binding; F:toxin-antitoxin pair type II binding			PNA_11_1-->PNA_99_9
PNA_11_1_00053	PNA_99_9_00476	ABC transporter substrate-binding protein						PNA_11_1-->PNA_99_9
PNA_11_1_00090	PNA_07_22_03596	type VI secretion system baseplate subunit TssE						PNA_07_22-->PNA_11_1
PNA_11_1_00189	PNA_18_10S_01038	FAD-binding oxidoreductase	1	F:GO:0016491	F:oxidoreductase activity	EC:1	Oxidoreductases	PNA_18_10S-->PNA_11_1
PNA_11_1_00423	PNA_98_3_00840	DsbE family thiol:disulfide interchange protein	4	P:GO:0017004; F:GO:0015036; C:GO:0005886; C:GO:0030288	P:cytochrome complex assembly; F:disulfide oxidoreductase activity; C:plasma membrane; C:outer membrane-bounded periplasmic space	EC:1; EC:1.8	Oxidoreductases; Acting on a sulfur group of donors	PNA_98_3-->PNA_11_1
PNA_11_1_00425	PNA_98_3_00838	cytochrome c maturation protein CcmE	6	P:GO:0017003; P:GO:0017004; F:GO:0020037; F:GO:0046872; C:GO:0005886; C:GO:0016021	P:protein-heme linkage; P:cytochrome complex assembly; F:heme binding; F:metal ion binding; C:plasma membrane; C:integral component of membrane			PNA_11_1-->PNA_98_3
PNA_11_1_00540	PNA_07_22_01386	substrate-binding domain-containing protein	3	P:GO:0008643; C:GO:0042597; C:GO:0043190	P:carbohydrate transport; C:periplasmic space; C:ATP-binding cassette (ABC) transporter complex			PNA_11_1-->PNA_07_22
PNA_11_1_00553	PNA_07_22_01373	ArsC family reductase						PNA_11_1-->PNA_07_22
PNA_11_1_00679	PNA_15_1_00515	NeuD/PglB/VioB family sugar acetyltransferase	1	F:GO:0016740	F:transferase activity	EC:2	Transferases	PNA_11_1-->PNA_15_1
PNA_11_1_01050	PNA_15_1_02639	alpha/beta fold hydrolase	2	P:GO:0016042; F:GO:0003847	P:lipid catabolic process; F:1-alkyl-2-acetylglycerophosphocholine esterase activity	EC:3.1.1.47; EC:3.1; EC:3; EC:3.1.1; EC:3.1.1.1	1-alkyl-2-acetylglycerophosphocholine esterase; Acting on ester bonds; Hydrolases; Acting on ester bonds; Carboxylesterase	PNA_15_1-->PNA_11_1
PNA_11_1_01177	PNA_18_10S_00798	ABC transporter permease	5	P:GO:0008643; P:GO:0055085; F:GO:0022857; C:GO:0005886; C:GO:0016021	P:carbohydrate transport; P:transmembrane transport; F:transmembrane transporter activity; C:plasma membrane; C:integral component of membrane	EC:7	Translocases	PNA_11_1-->PNA_18_10S
PNA_11_1_01180	PNA_18_10S_00795	transcription modulator YdgT						PNA_11_1-->PNA_18_10S
PNA_11_1_01206	PANS_99_26_01024	translesion error-prone DNA polymerase V autoproteolytic subunit	7	P:GO:0006281; P:GO:0006355; P:GO:0009432; P:GO:0071897; F:GO:0003677; F:GO:0003887; F:GO:0016787	P:DNA repair; P:regulation of transcription, DNA-templated; P:SOS response; P:DNA biosynthetic process; F:DNA binding; F:DNA-directed DNA polymerase activity; F:hydrolase activity	EC:2.7; EC:2; EC:3; EC:2.7.7.7; EC:2.7.7	Transferring phosphorus-containing groups; Transferases; Hydrolases; DNA-directed DNA polymerase; Transferring phosphorus-containing groups	PNA_11_1-->PANS_99_26
PNA_11_1_01211	PNA_18_10S_00764	Hypothetical Protein PANA_1758						PNA_11_1-->PNA_18_10S
PNA_11_1_01299	PNA_07_1_00262	DUF2291 domain-containing protein						PNA_11_1-->PNA_07_1
PNA_11_1_01639	PNA_18_10_00748	flagellar basal body P-ring protein FlgI	4	P:GO:0071973; F:GO:0005198; C:GO:0009428; C:GO:0030288	P:bacterial-type flagellum-dependent cell motility; F:structural molecule activity; C:bacterial-type flagellum basal body, distal rod, P ring; C:outer membrane-bounded periplasmic space			PNA_18_10-->PNA_11_1
PNA_11_1_01654	PNA_98_11_00065	aminodeoxychorismate lyase	3	P:GO:0046656; F:GO:0008696; F:GO:0030170	P:folic acid biosynthetic process; F:4-amino-4-deoxychorismate lyase activity; F:pyridoxal phosphate binding	EC:4.1; EC:4.1.3.38; EC:4; EC:4.1.3	Carbon-carbon lyases; Aminodeoxychorismate lyase; Lyases; Carbon-carbon lyases	PNA_98_11-->PNA_11_1
PNA_11_1_01711	PNA_98_3_00413	GNAT family N-acetyltransferase	1	F:GO:0008080	F:N-acetyltransferase activity	EC:2.3; EC:2; EC:2.3.1	Acyltransferases; Transferases; Acyltransferases	PNA_98_3-->PNA_11_1
PNA_11_1_01713	PNA_98_3_00411	muramoyltetrapeptide carboxypeptidase	2	P:GO:0006508; F:GO:0004180	P:proteolysis; F:carboxypeptidase activity	EC:3.4.17.11; EC:3.4; EC:3	Glutamate carboxypeptidase; Acting on peptide bonds (peptidases); Hydrolases	PNA_98_3-->PNA_11_1
PNA_11_1_01748	PNA_98_3_00375	dihydrodipicolinate synthase family protein	1	F:GO:0016829	F:lyase activity	EC:4	Lyases	PNA_11_1-->PNA_98_3
PNA_11_1_01775	PNA_14_2_01433	DHCW motif cupin fold protein						PNA_14_2-->PNA_11_1
PNA_11_1_01807	PNA_15_3_02746	bifunctional chorismate mutase/prephenate dehydrogenase	7	P:GO:0006571; P:GO:0008652; P:GO:0046417; F:GO:0004106; F:GO:0004665; F:GO:0008977; C:GO:0005737	P:tyrosine biosynthetic process; P:cellular amino acid biosynthetic process; P:chorismate metabolic process; F:chorismate mutase activity; F:prephenate dehydrogenase (NADP+) activity; F:prephenate dehydrogenase (NAD+) activity; C:cytoplasm	EC:1.3; EC:1; EC:5.4; EC:5; EC:1.3.1; EC:1.3.1.12; EC:1.3.1.13; EC:5.4.99.5	Acting on the CH-CH group of donors; Oxidoreductases; Intramolecular transferases; Isomerases; Acting on the CH-CH group of donors; Prephenate dehydrogenase; Prephenate dehydrogenase (NADP(+)); Chorismate mutase	PNA_11_1-->PNA_15_3
PNA_11_1_01861	PNA_15_1_02192	inorganic diphosphatase	4	P:GO:0006796; F:GO:0000287; F:GO:0004427; C:GO:0005737	P:phosphate-containing compound metabolic process; F:magnesium ion binding; F:inorganic diphosphatase activity; C:cytoplasm	EC:3.6.1.1; EC:3.6.1; EC:3.6; EC:3	Inorganic diphosphatase; Acting on acid anhydrides; Acting on acid anhydrides; Hydrolases	PNA_11_1-->PNA_15_1
PNA_11_1_01922	PNA_18_10S_02405	site-specific tyrosine recombinase XerD	8	P:GO:0006313; P:GO:0007049; P:GO:0007059; P:GO:0015074; P:GO:0051301; F:GO:0003677; F:GO:0009037; C:GO:0005737	P:transposition, DNA-mediated; P:cell cycle; P:chromosome segregation; P:DNA integration; P:cell division; F:DNA binding; F:tyrosine-based site-specific recombinase activity; C:cytoplasm			PNA_11_1-->PNA_18_10S
PNA_11_1_01923	PNA_18_10S_02406	flavodoxin FldB	3	P:GO:0022900; F:GO:0009055; F:GO:0010181	P:electron transport chain; F:electron transfer activity; F:FMN binding	EC:1	Oxidoreductases	PNA_18_10S-->PNA_11_1
PNA_11_1_01926	PNA_99_9_04119	tRNA-modifying protein YgfZ	4	P:GO:0008033; P:GO:0009451; F:GO:0005542; C:GO:0005737	P:tRNA processing; P:RNA modification; F:folic acid binding; C:cytoplasm			PNA_11_1-->PNA_99_9
PNA_11_1_01933	PNA_99_9_04112	glycine cleavage system protein T	4	P:GO:0019464; P:GO:0032259; F:GO:0004047; F:GO:0008483	P:glycine decarboxylation via glycine cleavage system; P:methylation; F:aminomethyltransferase activity; F:transaminase activity	EC:2.6.1; EC:2.1; EC:2.1.2.10; EC:2; EC:2.6; EC:2.1.1	Transferring nitrogenous groups; Transferring one-carbon groups; Aminomethyltransferase; Transferases; Transferring nitrogenous groups; Transferring one-carbon groups	PNA_11_1-->PNA_99_9
PNA_11_1_01937	PNA_99_9_04108	YecA family protein						PNA_11_1-->PNA_99_9
PNA_11_1_01982	PNA_99_9_04064	hypothetical protein C7425_104200						PNA_11_1-->PNA_99_9
PNA_11_1_02032	PNA_200_7_03027	TIGR03751 family conjugal transfer lipoprotein						PNA_200_7-->PNA_11_1
PNA_11_1_02120	PNA_99_9_02774	bifunctional diguanylate cyclase/phosphodiesterase	1	C:GO:0016021	C:integral component of membrane			PNA_11_1-->PNA_99_9
PNA_11_1_02152	PNA_08_1_03018	PTS sugar transporter subunit IIA	5	P:GO:0009401; P:GO:0034219; F:GO:0008982; F:GO:0103111; C:GO:0016021	P:phosphoenolpyruvate-dependent sugar phosphotransferase system; P:carbohydrate transmembrane transport; F:protein-N(PI)-phosphohistidine-sugar phosphotransferase activity; F:D-glucosamine PTS permease activity; C:integral component of membrane	EC:2.7.1; EC:2.7; EC:2; EC:7; EC:2.7.1.69	Transferring phosphorus-containing groups; Transferring phosphorus-containing groups; Transferases; Translocases; Transferring phosphorus-containing groups	PNA_11_1-->PNA_08_1
PNA_11_1_02215	PNA_99_1_00722	teichuronopeptide biosynthesis TupA-like protein	1	F:GO:0016740	F:transferase activity	EC:2	Transferases	PNA_11_1-->PNA_99_1
PNA_11_1_03160	PNA_02_12_02763	cobalamin-independent methionine synthase II family protein	4	P:GO:0009086; P:GO:0032259; F:GO:0003871; F:GO:0008270	P:methionine biosynthetic process; P:methylation; F:5-methyltetrahydropteroyltriglutamate-homocysteine S-methyltransferase activity; F:zinc ion binding	EC:2.1; EC:2.1.1.14; EC:2; EC:2.1.1	Transferring one-carbon groups; 5-methyltetrahydropteroyltriglutamate--homocysteine S-methyltransferase; Transferases; Transferring one-carbon groups	PNA_11_1-->PNA_02_12
PNA_11_1_03769	PNA_15_1_01738	N-acetylmuramoyl-L-alanine amidase AmiB	2	P:GO:0009253; F:GO:0008745	P:peptidoglycan catabolic process; F:N-acetylmuramoyl-L-alanine amidase activity	EC:3.5.1; EC:3.5; EC:3; EC:3.5.1.28	Acting on carbon-nitrogen bonds, other than peptide bonds; Acting on carbon-nitrogen bonds, other than peptide bonds; Hydrolases; N-acetylmuramoyl-L-alanine amidase	PNA_11_1-->PNA_15_1
PNA_11_1_03791	PNA_03_2_02505	EamA family transporter	1	C:GO:0016021	C:integral component of membrane			PNA_11_1-->PNA_03_2
PNA_11_1_03912	PNA_99_9_02827	inorganic triphosphatase	1	F:GO:0050355	F:triphosphatase activity	EC:3.6.1.25; EC:3.6.1; EC:3.6; EC:3	Triphosphatase; Acting on acid anhydrides; Acting on acid anhydrides; Hydrolases	PNA_11_1-->PNA_99_9
PNA_11_1_04184	PNA_98_11_04381	IS3 family transposase	2	P:GO:0015074; F:GO:0003676	P:DNA integration; F:nucleic acid binding			PNA_98_11-->PNA_11_1
PNA_11_1_04194	PNA_98_3_04325	N-acetylmuramoyl-L-alanine amidase	2	P:GO:0009253; F:GO:0008745	P:peptidoglycan catabolic process; F:N-acetylmuramoyl-L-alanine amidase activity	EC:3.5.1; EC:3.5; EC:3; EC:3.5.1.28	Acting on carbon-nitrogen bonds, other than peptide bonds; Acting on carbon-nitrogen bonds, other than peptide bonds; Hydrolases; N-acetylmuramoyl-L-alanine amidase	PNA_11_1-->PNA_98_3
PNA_11_1_04208	PNA_98_11_04404	SOS response-associated peptidase family protein	5	P:GO:0006508; P:GO:0006974; P:GO:0018142; F:GO:0003697; F:GO:0008233	P:proteolysis; P:cellular response to DNA damage stimulus; P:protein-DNA covalent cross-linking; F:single-stranded DNA binding; F:peptidase activity	EC:3.4; EC:3	Acting on peptide bonds (peptidases); Hydrolases	PNA_98_11-->PNA_11_1
PNA_11_1_04212	PNA_98_11_04408	DUF1173 family protein						PNA_11_1-->PNA_98_11
PNA_11_1_04219	PNA_98_11_04415	IS3 family transposase						PNA_11_1-->PNA_98_11
PNA_11_1_04226	PNA_98_11_04422	plasmid segregation centromere-binding protein ParR						PNA_11_1-->PNA_98_11
PNA_11_1_04227	PNA_98_11_04423	hypothetical protein						PNA_11_1-->PNA_98_11
PNA_11_1_04228	PNA_98_11_04424	hypothetical protein						PNA_11_1-->PNA_98_11
PNA_11_1_04231	PNA_98_11_04427	XRE family transcriptional regulator						PNA_98_11-->PNA_11_1
PNA_11_1_04232	PNA_98_11_04428	hypothetical protein	1	C:GO:0016021	C:integral component of membrane			PNA_98_11-->PNA_11_1
PNA_11_1_04247	PNA_98_11_00161	DMT family transporter	1	C:GO:0016021	C:integral component of membrane			PNA_98_11-->PNA_11_1
PNA_11_1_04344	PNA_18_10S_04538	replication regulatory protein RepA	3	P:GO:0006276; P:GO:0006355; F:GO:0003677	P:plasmid maintenance; P:regulation of transcription, DNA-templated; F:DNA binding			PNA_18_10S-->PNA_11_1
PNA_11_1_04364	PANS_99_22_04418	IS66 family insertion sequence element accessory protein TnpB	1	F:GO:0016829	F:lyase activity	EC:4	Lyases	PNA_11_1-->PANS_99_22
PNA_11_1_04370	PNA_07_13_04344	DUF1281 domain-containing protein						PNA_11_1-->PNA_07_13
PNA_11_1_04376	PNA_07_13_04362	CopG family transcriptional regulator	1	P:GO:0006355	P:regulation of transcription, DNA-templated			PNA_11_1-->PNA_07_13
PNA_13_1_00504	PANS_200_1_02361	phosphonate ABC transporter, permease protein PhnE	3	P:GO:0015716; P:GO:0055085; C:GO:0005887	P:organic phosphonate transport; P:transmembrane transport; C:integral component of plasma membrane			PANS_200_1-->PNA_13_1
PNA_13_1_00647	PANS_99_26_00537	hypothetical protein						PNA_13_1-->PANS_99_26
PNA_13_1_01775	PNA_99_1_02220	haloacid dehalogenase type II	2	F:GO:0018784; F:GO:0046872	F:(S)-2-haloacid dehalogenase activity; F:metal ion binding	EC:3.8.1; EC:3; EC:3.8; EC:3.8.1.2	Acting on halide bonds; Hydrolases; Acting on halide bonds; (S)-2-haloacid dehalogenase	PNA_13_1-->PNA_99_1
PNA_13_1_01776	PNA_05_1_01699	aspartate aminotransferase family protein	2	F:GO:0008483; F:GO:0030170	F:transaminase activity; F:pyridoxal phosphate binding	EC:2.6.1; EC:2; EC:2.6	Transferring nitrogenous groups; Transferases; Transferring nitrogenous groups	PNA_05_1-->PNA_13_1
PNA_13_1_01777	PNA_05_1_01698	phosphotransferase						PNA_05_1-->PNA_13_1
PNA_13_1_01778	PNA_05_1_01697	PLP-dependent aminotransferase family protein	1	F:GO:0016740	F:transferase activity	EC:2	Transferases	PNA_05_1-->PNA_13_1
PNA_13_1_01795	PNA_07_7_00721	SDR family oxidoreductase	3	F:GO:0004316; F:GO:0102131; F:GO:0102132	F:3-oxoacyl-[acyl-carrier-protein] reductase (NADPH) activity; F:3-oxo-glutaryl-[acp] methyl ester reductase activity; F:3-oxo-pimeloyl-[acp] methyl ester reductase activity	EC:2.3.1.85; EC:1.1; EC:2.3; EC:1; EC:2; EC:1.1.1; EC:1.1.1.100; EC:2.3.1	Fatty-acid synthase system; Acting on the CH-OH group of donors; Acyltransferases; Oxidoreductases; Transferases; Acting on the CH-OH group of donors; 3-oxoacyl-[acyl-carrier-protein] reductase; Acyltransferases	PNA_07_7-->PNA_13_1
PNA_13_1_01799	PNA_07_7_00725	alpha/beta hydrolase	1	F:GO:0016787	F:hydrolase activity			PNA_07_7-->PNA_13_1
PNA_13_1_01800	PNA_07_7_00726	MBL fold metallo-hydrolase	1	F:GO:0016787	F:hydrolase activity			PNA_07_7-->PNA_13_1
PNA_13_1_02456	PNA_99_8_01229	membrane fusion protein						PNA_99_8-->PNA_13_1
PNA_13_1_02509	PNA_03_2_01171	amino acid ABC transporter ATP-binding protein	5	P:GO:0003333; F:GO:0005524; F:GO:0015424; F:GO:0016887; C:GO:0016020	P:amino acid transmembrane transport; F:ATP binding; F:ATPase-coupled amino acid transmembrane transporter activity; F:ATPase activity; C:membrane	EC:3.6.1; EC:3.6; EC:3; EC:7; EC:3.6.1.15	Acting on acid anhydrides; Acting on acid anhydrides; Hydrolases; Translocases; Nucleoside-triphosphate phosphatase	PNA_13_1-->PNA_03_2
PNA_13_1_03530	PNA_98_3_01427	LysR family transcriptional regulator	3	P:GO:0006355; F:GO:0003677; F:GO:0003700	P:regulation of transcription, DNA-templated; F:DNA binding; F:DNA-binding transcription factor activity			PNA_98_3-->PNA_13_1
PNA_13_1_03622	PNA_18_3S_01966	ferritin-like domain-containing protein						PNA_18_3S-->PNA_13_1
PNA_13_1_04127	PANS_99_4_00351	LysR family transcriptional regulator	2	P:GO:0006355; F:GO:0003700	P:regulation of transcription, DNA-templated; F:DNA-binding transcription factor activity			PNA_13_1-->PANS_99_4
PNA_13_1_04143	PNA_05_1_01688	peptidase	2	P:GO:0006508; F:GO:0008233	P:proteolysis; F:peptidase activity	EC:3.4; EC:3	Acting on peptide bonds (peptidases); Hydrolases	PNA_05_1-->PNA_13_1
PNA_14_2_01128	PNA_98_7_01099	YrzE family protein	1	C:GO:0016021	C:integral component of membrane			PNA_98_7-->PNA_14_2
PNA_14_2_01411	PNA_98_7_00802	chemoreceptor	2	P:GO:0007165; C:GO:0016020	P:signal transduction; C:membrane			PNA_14_2-->PNA_98_7
PNA_14_2_01412	PNA_98_7_00801	NIPSNAP family protein						PNA_14_2-->PNA_98_7
PNA_14_2_01939	PNA_98_7_02097	thiamine/thiamine pyrophosphate ABC transporter permease ThiP	5	P:GO:0015888; P:GO:0055085; F:GO:0022857; C:GO:0005886; C:GO:0016021	P:thiamine transport; P:transmembrane transport; F:transmembrane transporter activity; C:plasma membrane; C:integral component of membrane	EC:7	Translocases	PNA_14_2-->PNA_98_7
PNA_14_2_02097	PNA_99_1_02278	transketolase	1	F:GO:0004802	F:transketolase activity	EC:2.2; EC:2.2.1.1; EC:2; EC:2.2.1	Transferring aldehyde or ketonic groups; Transketolase; Transferases; Transferring aldehyde or ketonic groups	PNA_99_1-->PNA_14_2
PNA_14_2_03297	PANS_99_36_00531	hypothetical protein	1	C:GO:0016021	C:integral component of membrane			PANS_99_36-->PNA_14_2
PNA_14_2_03525	PANS_99_26_04441	lysozyme	5	P:GO:0009253; P:GO:0016998; P:GO:0019835; P:GO:0042742; F:GO:0003796	P:peptidoglycan catabolic process; P:cell wall macromolecule catabolic process; P:cytolysis; P:defense response to bacterium; F:lysozyme activity	EC:3.2; EC:3; EC:3.2.1.17; EC:3.2.1	Glycosylases; Hydrolases; Lysozyme; Glycosylases	PNA_14_2-->PANS_99_26
PNA_14_2_04459	PNA_07_22_04216	hypothetical protein						PNA_07_22-->PNA_14_2
PNA_14_2_04503	PNA_07_22_04378	hypothetical protein						PNA_14_2-->PNA_07_22
PNA_14_2_04505	PNA_07_22_04380	type II toxin-antitoxin system PemK/MazF family toxin	1	F:GO:0003677	F:DNA binding			PNA_14_2-->PNA_07_22
PNA_14_2_04507	PNA_07_22_04382	hypothetical protein						PNA_14_2-->PNA_07_22
PNA_14_2_04508	PNA_07_22_04383	hypothetical protein						PNA_14_2-->PNA_07_22
PNA_15_1_00187	PNA_05_1_00203	type I secretion system permease/ATPase	5	P:GO:0042908; P:GO:0055085; F:GO:0005524; F:GO:0008559; C:GO:0016021	P:xenobiotic transport; P:transmembrane transport; F:ATP binding; F:ABC-type xenobiotic transporter activity; C:integral component of membrane	EC:3.6.1; EC:3.6; EC:7.6.2.2; EC:3; EC:7; EC:7.2.2; EC:3.6.1.15	Acting on acid anhydrides; Acting on acid anhydrides; ABC-type xenobiotic transporter; Hydrolases; Translocases; Catalysing the translocation of inorganic cations; Nucleoside-triphosphate phosphatase	PNA_15_1-->PNA_05_1
PNA_15_1_00946	PNA_99_9_02323	cell wall anchor protein	2	F:GO:0016829; C:GO:0042597	F:lyase activity; C:periplasmic space	EC:4	Lyases	PNA_15_1-->PNA_99_9
PNA_15_1_01111	PNA_98_3_00528	DUF2000 domain-containing protein						PNA_15_1-->PNA_98_3
PNA_15_1_01753	PNA_99_9_03019	methyl-accepting chemotaxis protein	4	P:GO:0006935; P:GO:0007165; F:GO:0004888; C:GO:0016021	P:chemotaxis; P:signal transduction; F:transmembrane signaling receptor activity; C:integral component of membrane			PNA_15_1-->PNA_99_9
PNA_15_1_01760	PNA_99_9_03012	DMT family transporter	1	C:GO:0016021	C:integral component of membrane			PNA_15_1-->PNA_99_9
PNA_15_1_01970	PNA_99_9_02780	MFS transporter	3	P:GO:0055085; F:GO:0022857; C:GO:0016021	P:transmembrane transport; F:transmembrane transporter activity; C:integral component of membrane	EC:7	Translocases	PNA_99_9-->PNA_15_1
PNA_15_1_01972	PNA_99_9_02778	fimbrial biogenesis outer membrane usher protein	4	P:GO:0009297; P:GO:0055085; F:GO:0015473; C:GO:0016020	P:pilus assembly; P:transmembrane transport; F:fimbrial usher porin activity; C:membrane	EC:7	Translocases	PNA_15_1-->PNA_99_9
PNA_15_1_02587	PNA_05_1_02635	type II toxin-antitoxin system HipA family toxin	1	F:GO:0016740	F:transferase activity	EC:2	Transferases	PNA_05_1-->PNA_15_1
PNA_15_1_02620	PNA_98_3_03792	efflux RND transporter permease subunit	3	P:GO:0055085; F:GO:0022857; C:GO:0016021	P:transmembrane transport; F:transmembrane transporter activity; C:integral component of membrane	EC:7	Translocases	PNA_98_3-->PNA_15_1
PNA_15_1_03460	PNA_98_3_03327	HAMP domain-containing protein	4	P:GO:0000160; P:GO:0018106; F:GO:0000155; C:GO:0016021	P:phosphorelay signal transduction system; P:peptidyl-histidine phosphorylation; F:phosphorelay sensor kinase activity; C:integral component of membrane	EC:2.7.1; EC:2.7; EC:2.7.3; EC:2; EC:2.7.13.3	Transferring phosphorus-containing groups; Transferring phosphorus-containing groups; Transferring phosphorus-containing groups; Transferases; Histidine kinase	PNA_98_3-->PNA_15_1
PNA_15_1_03466	PNA_98_3_03321	alcohol dehydrogenase	6	P:GO:0022900; F:GO:0005506; F:GO:0009055; F:GO:0016614; F:GO:0020037; C:GO:0005886	P:electron transport chain; F:iron ion binding; F:electron transfer activity; F:oxidoreductase activity, acting on CH-OH group of donors; F:heme binding; C:plasma membrane	EC:1.1; EC:1	Acting on the CH-OH group of donors; Oxidoreductases	PNA_98_3-->PNA_15_1
PNA_15_1_03473	PNA_98_3_03314	aerotaxis receptor Aer	4	P:GO:0006935; P:GO:0007165; F:GO:0004888; C:GO:0016021	P:chemotaxis; P:signal transduction; F:transmembrane signaling receptor activity; C:integral component of membrane			PNA_15_1-->PNA_98_3
PNA_15_1_04386	PNA_99_9_04152	hypothetical protein						PNA_99_9-->PNA_15_1
PNA_15_1_04416	PNA_99_9_04183	DUF4365 domain-containing protein						PNA_99_9-->PNA_15_1
PNA_15_3_01264	PNA_98_7_01079	LysR family transcriptional regulator	2	P:GO:0006355; F:GO:0003700	P:regulation of transcription, DNA-templated; F:DNA-binding transcription factor activity			PNA_98_7-->PNA_15_3
PNA_15_3_01529	PANS_200_1_00693	DMT family transporter	1	C:GO:0016021	C:integral component of membrane			PNA_15_3-->PANS_200_1
PNA_15_3_02056	PANS_99_26_03277	hypothetical protein C7420_101333						PNA_15_3-->PANS_99_26
PNA_15_3_02114	PNA_18_5S_03103	PBSX family phage terminase large subunit						PNA_18_5S-->PNA_15_3
PNA_18_10_00009	PANS_99_4_01061	DUF2247 family protein						PNA_18_10-->PANS_99_4
PNA_18_10_00349	PNA_99_9_01604	endolytic peptidoglycan transglycosylase RlpA	5	P:GO:0000270; P:GO:0071555; F:GO:0008932; F:GO:0016829; F:GO:0042834	P:peptidoglycan metabolic process; P:cell wall organization; F:lytic endotransglycosylase activity; F:lyase activity; F:peptidoglycan binding	EC:2.4; EC:2; EC:4; EC:3.2.1; EC:2.4.99	Glycosyltransferases; Transferases; Lyases; Glycosylases; Glycosyltransferases	PNA_18_10-->PNA_99_9
PNA_18_10_00620	PANS_99_26_01483	competence protein TfoX						PNA_18_10-->PANS_99_26
PNA_18_10_00769	PNA_99_8_01641	methyl-accepting chemotaxis protein						PNA_18_10-->PNA_99_8
PNA_18_10_00775	PNA_99_8_01647	alpha/beta hydrolase	1	F:GO:0016787	F:hydrolase activity	EC:3	Hydrolases	PNA_18_10-->PNA_99_8
PNA_18_10_00808	PNA_98_3_00425	efflux RND transporter periplasmic adaptor subunit	3	P:GO:0055085; F:GO:0022857; C:GO:0016020	P:transmembrane transport; F:transmembrane transporter activity; C:membrane	EC:7	Translocases	PNA_98_3-->PNA_18_10
PNA_18_10_02482	PANS_99_4_00136	transcriptional regulator	4	P:GO:0000160; P:GO:0006355; F:GO:0003677; C:GO:0016021	P:phosphorelay signal transduction system; P:regulation of transcription, DNA-templated; F:DNA binding; C:integral component of membrane			PNA_18_10-->PANS_99_4
PNA_18_10_03637	PNA_98_3_00338	5-dehydro-2-deoxygluconokinase						PNA_18_10-->PNA_98_3
PNA_18_10_04295	PANS_99_25_04147	DUF1380 family protein						PANS_99_25-->PNA_18_10
PNA_18_10_04592	PNA_07_22_04379	hypothetical protein						PNA_07_22-->PNA_18_10
PNA_18_10_04601	PANS_99_9_04597	hypothetical protein						PANS_99_9-->PNA_18_10
PNA_18_10_04602	PANS_99_9_04596	hypothetical protein						PANS_99_9-->PNA_18_10
PNA_18_10_04740	PNA_03_2_04236	hypothetical protein						PNA_18_10-->PNA_03_2
PNA_18_1_03020	PNA_18_3S_01885	lysine--tRNA ligase	6	P:GO:0006430; F:GO:0000287; F:GO:0003676; F:GO:0004824; F:GO:0005524; C:GO:0005737	P:lysyl-tRNA aminoacylation; F:magnesium ion binding; F:nucleic acid binding; F:lysine-tRNA ligase activity; F:ATP binding; C:cytoplasm	EC:6.1; EC:6.1.1.6; EC:6.1.1; EC:6	Forming carbon-oxygen bonds; Lysine--tRNA ligase; Forming carbon-oxygen bonds; Ligases	PNA_18_3S-->PNA_18_1
PNA_18_1_03049	PNA_18_3S_01914	class II fructose-bisphosphate aldolase	3	P:GO:0006096; F:GO:0004332; F:GO:0008270	P:glycolytic process; F:fructose-bisphosphate aldolase activity; F:zinc ion binding	EC:4.1.2; EC:4.1; EC:4.1.2.13; EC:4	Carbon-carbon lyases; Carbon-carbon lyases; Fructose-bisphosphate aldolase; Lyases	PNA_18_3S-->PNA_18_1
PNA_18_1_03866	PNA_97_3_03905	HAMP domain-containing protein	4	P:GO:0006935; P:GO:0007165; F:GO:0004888; C:GO:0016021	P:chemotaxis; P:signal transduction; F:transmembrane signaling receptor activity; C:integral component of membrane			PNA_97_3-->PNA_18_1
PNA_18_2_02643	PANS_99_4_03855	DNA polymerase III subunit chi	4	P:GO:0006260; P:GO:0071897; F:GO:0003677; F:GO:0003887	P:DNA replication; P:DNA biosynthetic process; F:DNA binding; F:DNA-directed DNA polymerase activity	EC:2.7; EC:2; EC:2.7.7.7; EC:2.7.7	Transferring phosphorus-containing groups; Transferases; DNA-directed DNA polymerase; Transferring phosphorus-containing groups	PNA_18_2-->PANS_99_4
PNA_18_2_02694	PANS_99_4_03906	50S ribosomal protein L27	3	P:GO:0006412; F:GO:0003735; C:GO:0005840	P:translation; F:structural constituent of ribosome; C:ribosome			PNA_18_2-->PANS_99_4
PNA_18_2_02700	PANS_99_4_03912	lipid asymmetry maintenance protein MlaB						PNA_18_2-->PANS_99_4
PNA_18_2_02722	PANS_99_4_03934	30S ribosomal protein S9	3	P:GO:0006412; F:GO:0003735; C:GO:0005840	P:translation; F:structural constituent of ribosome; C:ribosome			PNA_18_2-->PANS_99_4
PNA_18_2_03020	PNA_18_3S_01885	lysine--tRNA ligase	6	P:GO:0006430; F:GO:0000287; F:GO:0003676; F:GO:0004824; F:GO:0005524; C:GO:0005737	P:lysyl-tRNA aminoacylation; F:magnesium ion binding; F:nucleic acid binding; F:lysine-tRNA ligase activity; F:ATP binding; C:cytoplasm	EC:6.1; EC:6.1.1.6; EC:6.1.1; EC:6	Forming carbon-oxygen bonds; Lysine--tRNA ligase; Forming carbon-oxygen bonds; Ligases	PNA_18_3S-->PNA_18_2
PNA_18_2_03034	PNA_18_3S_01899	glycine cleavage system protein H	2	P:GO:0019464; C:GO:0005960	P:glycine decarboxylation via glycine cleavage system; C:glycine cleavage complex			PNA_18_3S-->PNA_18_2
PNA_18_2_03049	PNA_18_3S_01914	class II fructose-bisphosphate aldolase	3	P:GO:0006096; F:GO:0004332; F:GO:0008270	P:glycolytic process; F:fructose-bisphosphate aldolase activity; F:zinc ion binding	EC:4.1.2; EC:4.1; EC:4.1.2.13; EC:4	Carbon-carbon lyases; Carbon-carbon lyases; Fructose-bisphosphate aldolase; Lyases	PNA_18_3S-->PNA_18_2
PNA_18_2_03734	PNA_92_7_00802	gluconokinase	4	P:GO:0005975; P:GO:0016310; F:GO:0005524; F:GO:0046316	P:carbohydrate metabolic process; P:phosphorylation; F:ATP binding; F:gluconokinase activity	EC:2.7.1; EC:2.7; EC:2; EC:2.7.1.12	Transferring phosphorus-containing groups; Transferring phosphorus-containing groups; Transferases; Gluconokinase	PNA_18_2-->PNA_92_7
PNA_18_2_04121	PNA_99_14_03896	MFS transporter	3	P:GO:0055085; F:GO:0022857; C:GO:0016021	P:transmembrane transport; F:transmembrane transporter activity; C:integral component of membrane	EC:7	Translocases	PNA_18_2-->PNA_99_14
PNA_18_2_04190	PNA_97_3_03905	HAMP domain-containing protein	4	P:GO:0006935; P:GO:0007165; F:GO:0004888; C:GO:0016021	P:chemotaxis; P:signal transduction; F:transmembrane signaling receptor activity; C:integral component of membrane			PNA_97_3-->PNA_18_2
PNA_18_3S_00377	PNA_18_10S_00145	homeobox protein YbgS	1	F:GO:0003677	F:DNA binding			PNA_18_10S-->PNA_18_3S
PNA_18_3S_00500	PNA_03_2_00984	arginine transporter permease subunit ArtM	4	P:GO:0006865; P:GO:0055085; F:GO:0022857; C:GO:0043190	P:amino acid transport; P:transmembrane transport; F:transmembrane transporter activity; C:ATP-binding cassette (ABC) transporter complex	EC:7	Translocases	PNA_18_3S-->PNA_03_2
PNA_18_3S_00573	PNA_15_3_01763	cell division inhibitor SulA	3	P:GO:0000917; P:GO:0009432; P:GO:0051782	P:division septum assembly; P:SOS response; P:negative regulation of cell division			PNA_15_3-->PNA_18_3S
PNA_18_3S_01259	PNA_98_3_03325	VOC family metalloprotein YjdN						PNA_18_3S-->PNA_98_3
PNA_18_3S_01741	PNA_07_22_03547	glyoxylate/hydroxypyruvate reductase A	1	F:GO:0051287	F:NAD binding			PNA_18_3S-->PNA_07_22
PNA_18_3S_01796	PNA_07_22_03602	hypothetical protein C7424_0070						PNA_07_22-->PNA_18_3S
PNA_18_3S_01883	PNA_03_2_02144	serine protease	2	P:GO:0006508; F:GO:0008233	P:proteolysis; F:peptidase activity	EC:3.4; EC:3	Acting on peptide bonds (peptidases); Hydrolases	PNA_18_3S-->PNA_03_2
PNA_18_3S_01964	PNA_98_7_01810	GNAT family N-acetyltransferase	2	F:GO:0008080; C:GO:0005840	F:N-acetyltransferase activity; C:ribosome	EC:2.3; EC:2; EC:2.3.1	Acyltransferases; Transferases; Acyltransferases	PNA_18_3S-->PNA_98_7
PNA_18_3S_02093	PNA_98_7_01940	inorganic triphosphatase	1	F:GO:0050355	F:triphosphatase activity	EC:3.6.1.25; EC:3.6.1; EC:3.6; EC:3	Triphosphatase; Acting on acid anhydrides; Acting on acid anhydrides; Hydrolases	PNA_98_7-->PNA_18_3S
PNA_18_3S_02186	PNA_03_2_02414	MULTISPECIES: hypothetical protein						PNA_18_3S-->PNA_03_2
PNA_18_3S_02215	PNA_03_2_02443	MFS transporter	3	P:GO:0055085; F:GO:0022857; C:GO:0016021	P:transmembrane transport; F:transmembrane transporter activity; C:integral component of membrane	EC:7	Translocases	PNA_18_3S-->PNA_03_2
PNA_18_3S_02999	PNA_07_22_00653	tetratricopeptide repeat-containing protein						PNA_18_3S-->PNA_07_22
PNA_18_3S_03897	PANS_99_25_00761	helix-turn-helix transcriptional regulator	1	F:GO:0003677	F:DNA binding			PNA_18_3S-->PANS_99_25
PNA_18_3S_04205	PNA_03_2_04005	HslU--HslV peptidase ATPase subunit	6	P:GO:0006508; P:GO:0043335; F:GO:0005524; F:GO:0008233; F:GO:0016887; C:GO:0009376	P:proteolysis; P:protein unfolding; F:ATP binding; F:peptidase activity; F:ATPase activity; C:HslUV protease complex	EC:3.6.1; EC:3.4; EC:3.6; EC:3; EC:3.6.1.15	Acting on acid anhydrides; Acting on peptide bonds (peptidases); Acting on acid anhydrides; Hydrolases; Nucleoside-triphosphate phosphatase	PNA_18_3S-->PNA_03_2
PNA_18_3S_04285	PNA_03_2_01975	NAD(P)H oxidoreductase						PNA_03_2-->PNA_18_3S
PNA_18_3S_04304	PNA_98_11_01544	HD domain-containing protein						PNA_98_11-->PNA_18_3S
PNA_18_3S_04309	PNA_18_10_01471	putative transposase	3	P:GO:0015074; P:GO:0032196; F:GO:0003676	P:DNA integration; P:transposition; F:nucleic acid binding			PNA_18_3S-->PNA_18_10
PNA_18_5S_02068	PNA_07_14_03142	TIGR03745 family integrating conjugative element membrane protein						PNA_18_5S-->PNA_07_14
PNA_18_5S_02095	PNA_98_11_03019	hypothetical protein						PNA_98_11-->PNA_18_5S
PNA_18_5S_02098	PNA_98_11_03022	MCP four helix bundle domain-containing protein	4	P:GO:0006935; P:GO:0007165; F:GO:0004888; C:GO:0016020	P:chemotaxis; P:signal transduction; F:transmembrane signaling receptor activity; C:membrane			PNA_98_11-->PNA_18_5S
PNA_18_5S_02100	PNA_98_11_03024	anti-adapter protein IraP	1	C:GO:0005737	C:cytoplasm			PNA_98_11-->PNA_18_5S
PNA_18_5S_02104	PNA_98_11_03028	DUF3577 domain-containing protein						PNA_98_11-->PNA_18_5S
PNA_18_5S_04004	PNA_03_2_04431	VOC family protein						PNA_18_5S-->PNA_03_2
PNA_18_8S_02867	PNA_92_7_02511	nucleotide exchange factor GrpE	6	P:GO:0006457; P:GO:0050790; F:GO:0000774; F:GO:0042803; F:GO:0051087; C:GO:0005737	P:protein folding; P:regulation of catalytic activity; F:adenyl-nucleotide exchange factor activity; F:protein homodimerization activity; F:chaperone binding; C:cytoplasm			PNA_18_8S-->PNA_92_7
PNA_18_8S_03073	PNA_99_1_00439	heme exporter protein CcmD	4	P:GO:0015886; P:GO:0017004; C:GO:0005886; C:GO:0016021	P:heme transport; P:cytochrome complex assembly; C:plasma membrane; C:integral component of membrane			PNA_18_8S-->PNA_99_1
PNA_18_8S_03192	PNA_99_1_00320	PmbA						PNA_18_8S-->PNA_99_1
PNA_18_9S_00782	PNA_98_7_02826	D-hexose-6-phosphate mutarotase	3	P:GO:0005975; F:GO:0030246; F:GO:0047938	P:carbohydrate metabolic process; F:carbohydrate binding; F:glucose-6-phosphate 1-epimerase activity	EC:5.1; EC:5.1.3.15; EC:5; EC:5.1.3	Racemases and epimerases; Glucose-6-phosphate 1-epimerase; Isomerases; Racemases and epimerases	PNA_18_9S-->PNA_98_7
PNA_18_9S_01050	PNA_99_1_00320	PmbA						PNA_99_1-->PNA_18_9S
PNA_18_9S_01169	PNA_99_1_00439	heme exporter protein CcmD	4	P:GO:0015886; P:GO:0017004; C:GO:0005886; C:GO:0016021	P:heme transport; P:cytochrome complex assembly; C:plasma membrane; C:integral component of membrane			PNA_99_1-->PNA_18_9S
PNA_18_9S_01375	PNA_92_7_02511	nucleotide exchange factor GrpE	6	P:GO:0006457; P:GO:0050790; F:GO:0000774; F:GO:0042803; F:GO:0051087; C:GO:0005737	P:protein folding; P:regulation of catalytic activity; F:adenyl-nucleotide exchange factor activity; F:protein homodimerization activity; F:chaperone binding; C:cytoplasm			PNA_18_9S-->PNA_92_7
PNA_18_9S_02523	PNA_98_3_02604	rhamnulokinase	4	P:GO:0019301; P:GO:0046835; F:GO:0005524; F:GO:0008993	P:rhamnose catabolic process; P:carbohydrate phosphorylation; F:ATP binding; F:rhamnulokinase activity	EC:2.7.1; EC:2.7.1.5; EC:2.7; EC:2	Transferring phosphorus-containing groups; Rhamnulokinase; Transferring phosphorus-containing groups; Transferases	PNA_18_9S-->PNA_98_3
PNA_200_10_01121	PNA_98_3_00029	GNAT family N-acetyltransferase	2	F:GO:0008080; F:GO:0016740	F:N-acetyltransferase activity; F:transferase activity			PNA_200_10-->PNA_98_3
PNA_200_10_01305	PNA_98_7_00911	L,D-transpeptidase family protein	3	P:GO:0009252; F:GO:0016740; C:GO:0042597	P:peptidoglycan biosynthetic process; F:transferase activity; C:periplasmic space	EC:2	Transferases	PNA_98_7-->PNA_200_10
PNA_200_10_03954	PNA_07_14_03142	TIGR03745 family integrating conjugative element membrane protein						PNA_07_14-->PNA_200_10
PNA_200_10_03981	PNA_98_11_03019	hypothetical protein						PNA_98_11-->PNA_200_10
PNA_200_10_03984	PNA_98_11_03022	MCP four helix bundle domain-containing protein	4	P:GO:0006935; P:GO:0007165; F:GO:0004888; C:GO:0016020	P:chemotaxis; P:signal transduction; F:transmembrane signaling receptor activity; C:membrane			PNA_200_10-->PNA_98_11
PNA_200_10_03986	PNA_98_11_03024	anti-adapter protein IraP	1	C:GO:0005737	C:cytoplasm			PNA_200_10-->PNA_98_11
PNA_200_10_04253	PNA_97_11_04089	GNAT family N-acetyltransferase	1	F:GO:0008080	F:N-acetyltransferase activity	EC:2.3; EC:2; EC:2.3.1	Acyltransferases; Transferases; Acyltransferases	PNA_97_11-->PNA_200_10
PNA_200_11_03785	PNA_98_12_04270	hypothetical protein	1	C:GO:0016020	C:membrane			PNA_98_12-->PNA_200_11
PNA_200_11_03790	PNA_98_12_04265	hypothetical protein						PNA_98_12-->PNA_200_11
PNA_200_11_03835	PNA_98_12_04221	GNAT family N-acetyltransferase	1	F:GO:0008080	F:N-acetyltransferase activity	EC:2.3; EC:2; EC:2.3.1	Acyltransferases; Transferases; Acyltransferases	PNA_98_12-->PNA_200_11
PNA_200_12_00075	PNA_98_11_00439	pyrroloquinoline quinone biosynthesis protein PqqB	1	P:GO:0018189	P:pyrroloquinoline quinone biosynthetic process			PNA_200_12-->PNA_98_11
PNA_200_12_00121	PNA_98_11_00395	MULTISPECIES: hypothetical protein						PNA_200_12-->PNA_98_11
PNA_200_12_00582	PNA_98_11_02325	autoinducer synthase	2	P:GO:0009372; F:GO:0061579	P:quorum sensing; F:N-acyl homoserine lactone synthase activity	EC:2.3; EC:2.3.1.184; EC:2; EC:2.3.1	Acyltransferases; Acyl-homoserine-lactone synthase; Transferases; Acyltransferases	PNA_200_12-->PNA_98_11
PNA_200_12_00654	PNA_98_11_02397	MFS transporter	4	P:GO:0055085; F:GO:0022857; C:GO:0005886; C:GO:0016021	P:transmembrane transport; F:transmembrane transporter activity; C:plasma membrane; C:integral component of membrane	EC:7	Translocases	PNA_200_12-->PNA_98_11
PNA_200_12_00921	PNA_98_12_01636	oligopeptide ABC transporter substrate-binding protein OppA	2	P:GO:0055085; C:GO:0043190	P:transmembrane transport; C:ATP-binding cassette (ABC) transporter complex			PNA_200_12-->PNA_98_12
PNA_200_12_00946	PNA_98_3_02760	DUF4282 domain-containing protein	1	C:GO:0016021	C:integral component of membrane			PNA_200_12-->PNA_98_3
PNA_200_12_00989	PNA_98_11_02720	5-(carboxyamino)imidazole ribonucleotide mutase	3	P:GO:0006189; F:GO:0016829; F:GO:0034023	P:'de novo' IMP biosynthetic process; F:lyase activity; F:5-(carboxyamino)imidazole ribonucleotide mutase activity	EC:5.4; EC:5.4.99.18; EC:4; EC:5	Intramolecular transferases; 5-(carboxyamino)imidazole ribonucleotide mutase; Lyases; Isomerases	PNA_200_12-->PNA_98_11
PNA_200_12_02497	PNA_97_11_03766	Vat family streptogramin A O-acetyltransferase	1	F:GO:0016740	F:transferase activity	EC:2	Transferases	PNA_200_12-->PNA_97_11
PNA_200_12_03036	PNA_98_3_01510	GNAT family N-acetyltransferase	2	F:GO:0008080; C:GO:0005840	F:N-acetyltransferase activity; C:ribosome	EC:2.3; EC:2; EC:2.3.1	Acyltransferases; Transferases; Acyltransferases	PNA_200_12-->PNA_98_3
PNA_200_12_03037	PNA_98_3_01509	winged helix-turn-helix transcriptional regulator	3	P:GO:0006355; F:GO:0003677; F:GO:0003700	P:regulation of transcription, DNA-templated; F:DNA binding; F:DNA-binding transcription factor activity			PNA_200_12-->PNA_98_3
PNA_200_12_03598	PANS_200_2_03739	hypothetical protein						PNA_200_12-->PANS_200_2
PNA_200_12_03702	PNA_98_12_04458	NUDIX domain-containing protein	2	F:GO:0016818; F:GO:0046872	F:hydrolase activity, acting on acid anhydrides, in phosphorus-containing anhydrides; F:metal ion binding	EC:3.6.1; EC:3.6; EC:3	Acting on acid anhydrides; Acting on acid anhydrides; Hydrolases	PNA_98_12-->PNA_200_12
PNA_200_12_03723	PNA_200_11_03878	helix-turn-helix transcriptional regulator	1	F:GO:0003677	F:DNA binding			PNA_200_12-->PNA_200_11
PNA_200_3_00224	PNA_98_11_01052	LLM class flavin-dependent oxidoreductase	2	F:GO:0004497; F:GO:0016705	F:monooxygenase activity; F:oxidoreductase activity, acting on paired donors, with incorporation or reduction of molecular oxygen	EC:1; EC:1.14	Oxidoreductases; Acting on paired donors, with incorporation or reduction of molecular oxygen. The oxygen incorporated need not be derived from O(2)	PNA_98_11-->PNA_200_3
PNA_200_3_01680	PNA_98_12_02142	toxin CptA	1	C:GO:0016021	C:integral component of membrane			PNA_98_12-->PNA_200_3
PNA_200_3_01717	PNA_98_12_02179	YqgE/AlgH family protein						PNA_98_12-->PNA_200_3
PNA_200_3_01718	PNA_98_12_02180	Holliday junction resolvase RuvX	4	P:GO:0000967; P:GO:0090305; F:GO:0004518; C:GO:0005737	P:rRNA 5'-end processing; P:nucleic acid phosphodiester bond hydrolysis; F:nuclease activity; C:cytoplasm	EC:3.1; EC:3	Acting on ester bonds; Hydrolases	PNA_98_12-->PNA_200_3
PNA_200_3_01837	PNA_98_12_02313	3-oxoadipate CoA-transferase	1	F:GO:0047569	F:3-oxoadipate CoA-transferase activity	EC:2; EC:2.8.3.6; EC:2.8.3; EC:2.8	Transferases; 3-oxoadipate CoA-transferase; Transferring sulfur-containing groups; Transferring sulfur-containing groups	PNA_98_12-->PNA_200_3
PNA_200_3_03958	PNA_98_12_04443	ParB/RepB/Spo0J family partition protein	1	F:GO:0003677	F:DNA binding			PNA_98_12-->PNA_200_3
PNA_200_3_03960	PNA_98_12_04441	RepB family plasmid replication initiator protein	3	P:GO:0006270; P:GO:0071897; F:GO:0003887	P:DNA replication initiation; P:DNA biosynthetic process; F:DNA-directed DNA polymerase activity	EC:2.7; EC:2; EC:2.7.7.7; EC:2.7.7	Transferring phosphorus-containing groups; Transferases; DNA-directed DNA polymerase; Transferring phosphorus-containing groups	PNA_98_12-->PNA_200_3
PNA_200_3_03961	PNA_98_12_04440	hemolysin expression modulating protein						PNA_98_12-->PNA_200_3
PNA_200_3_03967	PNA_98_12_04434	hypothetical protein	1	C:GO:0016021	C:integral component of membrane			PNA_98_12-->PNA_200_3
PNA_200_3_04427	PNA_98_12_04248	VOC family protein						PNA_98_12-->PNA_200_3
PNA_200_7_03026	PNA_11_1_02031	hypothetical protein						PNA_200_7-->PNA_11_1
PNA_200_7_03029	PNA_11_1_02034	hypothetical protein						PNA_200_7-->PNA_11_1
PNA_200_7_03665	PNA_98_7_04317	translesion error-prone DNA polymerase V autoproteolytic subunit	5	P:GO:0006281; P:GO:0006355; P:GO:0009432; F:GO:0003677; F:GO:0016787	P:DNA repair; P:regulation of transcription, DNA-templated; P:SOS response; F:DNA binding; F:hydrolase activity	EC:3	Hydrolases	PNA_98_7-->PNA_200_7
PNA_200_7_03978	PNA_98_3_02760	DUF4282 domain-containing protein	1	C:GO:0016021	C:integral component of membrane			PNA_200_7-->PNA_98_3
PNA_200_8_00027	PNA_99_8_00808	hypothetical protein	1	C:GO:0016021	C:integral component of membrane			PNA_200_8-->PNA_99_8
PNA_200_8_00126	PNA_98_11_01090	class I SAM-dependent methyltransferase	1	F:GO:0016740	F:transferase activity			PNA_200_8-->PNA_98_11
PNA_200_8_00128	PNA_98_11_01088	hypothetical protein	1	F:GO:0016740	F:transferase activity	EC:2	Transferases	PNA_200_8-->PNA_98_11
PNA_200_8_00131	PNA_98_11_01085	NADP-dependent phosphogluconate dehydrogenase	4	P:GO:0006098; P:GO:0019521; F:GO:0004616; F:GO:0050661	P:pentose-phosphate shunt; P:D-gluconate metabolic process; F:phosphogluconate dehydrogenase (decarboxylating) activity; F:NADP binding	EC:1.1.1.44; EC:1.1; EC:1; EC:1.1.1	Phosphogluconate dehydrogenase (NADP(+)-dependent, decarboxylating); Acting on the CH-OH group of donors; Oxidoreductases; Acting on the CH-OH group of donors	PNA_200_8-->PNA_98_11
PNA_200_8_00142	PNA_98_11_01074	histidinol-phosphate transaminase	3	P:GO:0000105; F:GO:0004400; F:GO:0030170	P:histidine biosynthetic process; F:histidinol-phosphate transaminase activity; F:pyridoxal phosphate binding	EC:2.6.1; EC:2.6.1.9; EC:2; EC:2.6	Transferring nitrogenous groups; Histidinol-phosphate transaminase; Transferases; Transferring nitrogenous groups	PNA_200_8-->PNA_98_11
PNA_200_8_00149	PNA_98_11_01067	glutamine synthetase	2	P:GO:0006542; F:GO:0004356	P:glutamine biosynthetic process; F:glutamate-ammonia ligase activity	EC:6.3; EC:6.3.1; EC:6; EC:6.3.1.2	Forming carbon-nitrogen bonds; Forming carbon-nitrogen bonds; Ligases; Glutamine synthetase	PNA_200_8-->PNA_98_11
PNA_200_8_00152	PNA_98_11_01064	DeoR/GlpR transcriptional regulator	3	P:GO:0006355; F:GO:0003677; F:GO:0003700	P:regulation of transcription, DNA-templated; F:DNA binding; F:DNA-binding transcription factor activity			PNA_200_8-->PNA_98_11
PNA_200_8_00155	PNA_98_11_01061	aldolase						PNA_200_8-->PNA_98_11
PNA_200_8_00156	PNA_98_11_01060	HPr family phosphocarrier protein	1	F:GO:0016853	F:isomerase activity	EC:5	Isomerases	PNA_200_8-->PNA_98_11
PNA_200_8_00220	PNA_98_11_01056	FUSC family protein	4	P:GO:0055085; F:GO:0022857; C:GO:0005886; C:GO:0016021	P:transmembrane transport; F:transmembrane transporter activity; C:plasma membrane; C:integral component of membrane	EC:7	Translocases	PNA_200_8-->PNA_98_11
PNA_200_8_00222	PNA_98_11_01054	lac repressor	2	P:GO:0006355; F:GO:0003677	P:regulation of transcription, DNA-templated; F:DNA binding			PNA_200_8-->PNA_98_11
PNA_200_8_00224	PNA_98_11_01052	LLM class flavin-dependent oxidoreductase	2	F:GO:0004497; F:GO:0016705	F:monooxygenase activity; F:oxidoreductase activity, acting on paired donors, with incorporation or reduction of molecular oxygen	EC:1; EC:1.14	Oxidoreductases; Acting on paired donors, with incorporation or reduction of molecular oxygen. The oxygen incorporated need not be derived from O(2)	PNA_98_11-->PNA_200_8
PNA_200_8_00226	PNA_98_11_01050	transcriptional regulator	1	C:GO:0016021	C:integral component of membrane			PNA_200_8-->PNA_98_11
PNA_200_8_00228	PNA_98_11_01048	aldehyde dehydrogenase	1	F:GO:0016620	F:oxidoreductase activity, acting on the aldehyde or oxo group of donors, NAD or NADP as acceptor	EC:1.2; EC:1; EC:1.2.1	Acting on the aldehyde or oxo group of donors; Oxidoreductases; Acting on the aldehyde or oxo group of donors	PNA_200_8-->PNA_98_11
PNA_200_8_00336	PNA_97_3_01571	BglG family transcription antiterminator	4	P:GO:0006355; P:GO:0009401; P:GO:0034219; F:GO:0008982	P:regulation of transcription, DNA-templated; P:phosphoenolpyruvate-dependent sugar phosphotransferase system; P:carbohydrate transmembrane transport; F:protein-N(PI)-phosphohistidine-sugar phosphotransferase activity	EC:2.7.1; EC:2.7; EC:2; EC:7; EC:2.7.1.69	Transferring phosphorus-containing groups; Transferring phosphorus-containing groups; Transferases; Translocases; Transferring phosphorus-containing groups	PNA_200_8-->PNA_97_3
PNA_200_8_00872	PNA_98_11_00400	cold-shock protein	1	F:GO:0003677	F:DNA binding			PNA_200_8-->PNA_98_11
PNA_200_8_00873	PNA_98_11_00399	haloacid dehalogenase type II	2	F:GO:0019120; F:GO:0046872	F:hydrolase activity, acting on acid halide bonds, in C-halide compounds; F:metal ion binding	EC:3.8.1; EC:3; EC:3.8	Acting on halide bonds; Hydrolases; Acting on halide bonds	PNA_98_11-->PNA_200_8
PNA_200_8_01261	PNA_98_11_00017	glucans biosynthesis protein MdoC	5	P:GO:0009250; F:GO:0016741; F:GO:0016747; C:GO:0005886; C:GO:0016021	P:glucan biosynthetic process; F:transferase activity, transferring one-carbon groups; F:transferase activity, transferring acyl groups other than amino-acyl groups; C:plasma membrane; C:integral component of membrane	EC:2.1; EC:2.3; EC:2; EC:2.3.1	Transferring one-carbon groups; Acyltransferases; Transferases; Acyltransferases	PNA_200_8-->PNA_98_11
PNA_200_8_01268	PNA_98_11_00010	MFS transporter	3	P:GO:0055085; F:GO:0022857; C:GO:0016021	P:transmembrane transport; F:transmembrane transporter activity; C:integral component of membrane	EC:7	Translocases	PNA_200_8-->PNA_98_11
PNA_200_8_01273	PNA_98_11_00005	SulP family inorganic anion transporter	3	P:GO:1902358; F:GO:0015116; C:GO:0016021	P:sulfate transmembrane transport; F:sulfate transmembrane transporter activity; C:integral component of membrane	EC:7	Translocases	PNA_200_8-->PNA_98_11
PNA_200_8_01619	PNA_98_11_02670	MULTISPECIES: hypothetical protein	1	C:GO:0016021	C:integral component of membrane			PNA_200_8-->PNA_98_11
PNA_200_8_01625	PNA_98_12_01640	Uncharacterised protein						PNA_200_8-->PNA_98_12
PNA_200_8_01643	PNA_98_12_01657	GtrA family protein	2	P:GO:0000271; C:GO:0016021	P:polysaccharide biosynthetic process; C:integral component of membrane			PNA_200_8-->PNA_98_12
PNA_200_8_01676	PNA_98_12_02018	nicotinamide-nucleotide amidase	1	F:GO:0019159	F:nicotinamide-nucleotide amidase activity	EC:3.5.1; EC:3.5.1.42; EC:3.5; EC:3	Acting on carbon-nitrogen bonds, other than peptide bonds; Nicotinamide-nucleotide amidase; Acting on carbon-nitrogen bonds, other than peptide bonds; Hydrolases	PNA_98_12-->PNA_200_8
PNA_200_8_01761	PNA_98_12_02129	YgdI/YgdR family lipoprotein	1	C:GO:0005886	C:plasma membrane			PNA_98_12-->PNA_200_8
PNA_200_8_01774	PNA_98_12_02142	toxin CptA	1	C:GO:0016021	C:integral component of membrane			PNA_98_12-->PNA_200_8
PNA_200_8_01811	PNA_98_12_02179	YqgE/AlgH family protein						PNA_98_12-->PNA_200_8
PNA_200_8_01812	PNA_98_12_02180	Holliday junction resolvase RuvX	4	P:GO:0000967; P:GO:0090305; F:GO:0004518; C:GO:0005737	P:rRNA 5'-end processing; P:nucleic acid phosphodiester bond hydrolysis; F:nuclease activity; C:cytoplasm	EC:3.1; EC:3	Acting on ester bonds; Hydrolases	PNA_98_12-->PNA_200_8
PNA_200_8_01931	PNA_98_12_02313	3-oxoadipate CoA-transferase	1	F:GO:0047569	F:3-oxoadipate CoA-transferase activity	EC:2; EC:2.8.3.6; EC:2.8.3; EC:2.8	Transferases; 3-oxoadipate CoA-transferase; Transferring sulfur-containing groups; Transferring sulfur-containing groups	PNA_98_12-->PNA_200_8
PNA_200_8_02276	PNA_97_3_03198	N(6)-hydroxylysine O-acetyltransferase						PNA_200_8-->PNA_97_3
PNA_200_8_02404	PNA_97_11_03782	methyl-accepting chemotaxis protein	4	P:GO:0006935; P:GO:0007165; F:GO:0004888; C:GO:0016021	P:chemotaxis; P:signal transduction; F:transmembrane signaling receptor activity; C:integral component of membrane			PNA_200_8-->PNA_97_11
PNA_200_8_02451	PNA_97_3_02165	IS3 family transposase	2	P:GO:0015074; F:GO:0003676	P:DNA integration; F:nucleic acid binding			PNA_200_8-->PNA_97_3
PNA_200_8_03355	PNA_97_3_03680	anti-adapter protein IraP	1	C:GO:0005737	C:cytoplasm			PNA_200_8-->PNA_97_3
PNA_200_8_03405	PNA_92_7_00685	cytochrome o ubiquinol oxidase subunit I	8	P:GO:0009060; P:GO:0022900; P:GO:1902600; F:GO:0004129; F:GO:0016682; F:GO:0020037; C:GO:0016021; C:GO:0070469	P:aerobic respiration; P:electron transport chain; P:proton transmembrane transport; F:cytochrome-c oxidase activity; F:oxidoreductase activity, acting on diphenols and related substances as donors, oxygen as acceptor; F:heme binding; C:integral component of membrane; C:respirasome	EC:1.10; EC:1; EC:1.9.3; EC:1.9; EC:7.1.1.9; EC:7; EC:1.10.3	Acting on diphenols and related substances as donors; Oxidoreductases; Acting on a heme group of donors; Acting on a heme group of donors; Cytochrome-c oxidase; Translocases; Acting on diphenols and related substances as donors	PNA_200_8-->PNA_92_7
PNA_200_8_03947	PNA_98_12_04278	hypothetical protein						PNA_200_8-->PNA_98_12
PNA_200_8_03956	PNA_98_12_04287	hypothetical protein	1	C:GO:0016021	C:integral component of membrane			PNA_200_8-->PNA_98_12
PNA_200_8_03969	PNA_97_11_04573	C4-dicarboxylate ABC transporter	2	P:GO:0055085; C:GO:0016021	P:transmembrane transport; C:integral component of membrane			PNA_200_8-->PNA_97_11
PNA_200_8_04012	PNA_98_12_04440	hemolysin expression modulating protein						PNA_98_12-->PNA_200_8
PNA_200_8_04013	PNA_98_12_04441	RepB family plasmid replication initiator protein	3	P:GO:0006270; P:GO:0071897; F:GO:0003887	P:DNA replication initiation; P:DNA biosynthetic process; F:DNA-directed DNA polymerase activity	EC:2.7; EC:2; EC:2.7.7.7; EC:2.7.7	Transferring phosphorus-containing groups; Transferases; DNA-directed DNA polymerase; Transferring phosphorus-containing groups	PNA_98_12-->PNA_200_8
PNA_200_8_04015	PNA_98_12_04443	ParB/RepB/Spo0J family partition protein	1	F:GO:0003677	F:DNA binding			PNA_98_12-->PNA_200_8
PNA_200_8_04029	PNA_98_12_04458	NUDIX domain-containing protein	2	F:GO:0016818; F:GO:0046872	F:hydrolase activity, acting on acid anhydrides, in phosphorus-containing anhydrides; F:metal ion binding	EC:3.6.1; EC:3.6; EC:3	Acting on acid anhydrides; Acting on acid anhydrides; Hydrolases	PNA_98_12-->PNA_200_8
PNA_200_8_04043	PNA_98_11_04362	tRNA (uridine(54)-C5)-methyltransferase TrmA	2	P:GO:0030488; F:GO:0030697	P:tRNA methylation; F:S-adenosylmethionine-dependent tRNA (m5U54) methyltransferase activity	EC:2.1.1.35; EC:2.1; EC:2; EC:2.1.1	tRNA (uracil(54)-C(5))-methyltransferase; Transferring one-carbon groups; Transferases; Transferring one-carbon groups	PNA_200_8-->PNA_98_11
PNA_200_8_04223	PNA_98_12_04277	antirestriction protein						PNA_200_8-->PNA_98_12
PNA_200_8_04422	PNA_98_12_04248	VOC family protein						PNA_98_12-->PNA_200_8
PNA_92_7_00052	PNA_07_1_00356	dihydrodipicolinate synthase family protein	1	F:GO:0016829	F:lyase activity	EC:4	Lyases	PNA_07_1-->PNA_92_7
PNA_92_7_00146	PNA_98_11_00070	PTS glucose transporter subunit IIBC	8	P:GO:0009401; P:GO:0016310; P:GO:1904659; F:GO:0005355; F:GO:0008982; F:GO:0016301; C:GO:0005886; C:GO:0016021	P:phosphoenolpyruvate-dependent sugar phosphotransferase system; P:phosphorylation; P:glucose transmembrane transport; F:glucose transmembrane transporter activity; F:protein-N(PI)-phosphohistidine-sugar phosphotransferase activity; F:kinase activity; C:plasma membrane; C:integral component of membrane	EC:2.7.1; EC:2.7; EC:2; EC:7; EC:2.7.1.69	Transferring phosphorus-containing groups; Transferring phosphorus-containing groups; Transferases; Translocases; Transferring phosphorus-containing groups	PNA_92_7-->PNA_98_11
PNA_92_7_00260	PNA_07_22_02006	quinone-dependent dihydroorotate dehydrogenase	5	P:GO:0006207; P:GO:0044205; F:GO:0004152; C:GO:0005737; C:GO:0005886	P:'de novo' pyrimidine nucleobase biosynthetic process; P:'de novo' UMP biosynthetic process; F:dihydroorotate dehydrogenase activity; C:cytoplasm; C:plasma membrane	EC:1.3.5; EC:1.3; EC:1; EC:1.3.5.2	Acting on the CH-CH group of donors; Acting on the CH-CH group of donors; Oxidoreductases; Dihydroorotate dehydrogenase (quinone)	PNA_07_22-->PNA_92_7
PNA_92_7_00375	PNA_98_11_02476	histidine utilization repressor	4	P:GO:0006547; P:GO:0045892; F:GO:0003677; F:GO:0003700	P:histidine metabolic process; P:negative regulation of transcription, DNA-templated; F:DNA binding; F:DNA-binding transcription factor activity			PNA_92_7-->PNA_98_11
PNA_92_7_00399	PNA_98_11_02500	YIP1 family protein	1	C:GO:0016021	C:integral component of membrane			PNA_98_11-->PNA_92_7
PNA_92_7_00447	PNA_98_11_02548	quinolinate synthase NadA	6	P:GO:0009435; P:GO:0019805; F:GO:0008987; F:GO:0046872; F:GO:0051539; C:GO:0005737	P:NAD biosynthetic process; P:quinolinate biosynthetic process; F:quinolinate synthetase A activity; F:metal ion binding; F:4 iron, 4 sulfur cluster binding; C:cytoplasm	EC:2.5.1; EC:2.5; EC:2	Transferring alkyl or aryl groups, other than methyl groups; Transferring alkyl or aryl groups, other than methyl groups; Transferases	PNA_98_11-->PNA_92_7
PNA_92_7_00477	PNA_98_11_02578	biotin-dependent carboxyltransferase family protein	4	F:GO:0004039; F:GO:0005524; F:GO:0016740; F:GO:0016829	F:allophanate hydrolase activity; F:ATP binding; F:transferase activity; F:lyase activity	EC:3.5.1; EC:3.5.1.54; EC:2; EC:3.5; EC:3; EC:4	Acting on carbon-nitrogen bonds, other than peptide bonds; Allophanate hydrolase; Transferases; Acting on carbon-nitrogen bonds, other than peptide bonds; Hydrolases; Lyases	PNA_98_11-->PNA_92_7
PNA_92_7_00495	PNA_98_11_02596	ROK family transcriptional regulator	3	P:GO:0006355; F:GO:0003677; F:GO:0003700	P:regulation of transcription, DNA-templated; F:DNA binding; F:DNA-binding transcription factor activity			PNA_98_11-->PNA_92_7
PNA_92_7_00630	PNA_99_1_01649	co-chaperone YbbN						PNA_92_7-->PNA_99_1
PNA_92_7_00716	PNA_98_3_02865	proline-specific permease ProY	3	P:GO:0006865; P:GO:0055085; C:GO:0016021	P:amino acid transport; P:transmembrane transport; C:integral component of membrane			PNA_98_3-->PNA_92_7
PNA_92_7_00800	PNA_98_11_04126	YhgN family NAAT transporter	2	C:GO:0005886; C:GO:0016021	C:plasma membrane; C:integral component of membrane			PNA_98_11-->PNA_92_7
PNA_92_7_00809	PNA_98_12_03709	sn-glycerol-3-phosphate import ATP-binding protein UgpC	6	P:GO:0001407; P:GO:0008643; P:GO:0015794; F:GO:0005524; F:GO:0015430; C:GO:0043190	P:glycerophosphodiester transmembrane transport; P:carbohydrate transport; P:glycerol-3-phosphate transmembrane transport; F:ATP binding; F:ABC-type glycerol-3-phosphate transporter activity; C:ATP-binding cassette (ABC) transporter complex	EC:3.6.1; EC:7.6.2.10; EC:3.6; EC:3; EC:7.2.2; EC:7; EC:3.6.1.15	Acting on acid anhydrides; ABC-type glycerol 3-phosphate transporter; Acting on acid anhydrides; Hydrolases; Catalysing the translocation of inorganic cations; Translocases; Nucleoside-triphosphate phosphatase	PNA_98_12-->PNA_92_7
PNA_92_7_00846	PNA_98_12_03746	helix-turn-helix domain-containing protein	3	P:GO:0006355; F:GO:0003700; F:GO:0043565	P:regulation of transcription, DNA-templated; F:DNA-binding transcription factor activity; F:sequence-specific DNA binding			PNA_98_12-->PNA_92_7
PNA_92_7_00891	PNA_07_22_03291	prolyl oligopeptidase family serine peptidase	1	F:GO:0016787	F:hydrolase activity	EC:3	Hydrolases	PNA_07_22-->PNA_92_7
PNA_92_7_00920	PNA_98_11_04246	threonine ammonia-lyase, biosynthetic	4	P:GO:0008652; P:GO:0009097; F:GO:0004794; F:GO:0030170	P:cellular amino acid biosynthetic process; P:isoleucine biosynthetic process; F:L-threonine ammonia-lyase activity; F:pyridoxal phosphate binding	EC:4.3; EC:4.3.1.19; EC:4; EC:4.3.1	Carbon-nitrogen lyases; Threonine ammonia-lyase; Lyases; Carbon-nitrogen lyases	PNA_98_11-->PNA_92_7
PNA_92_7_00921	PNA_98_11_04247	dihydroxy-acid dehydratase	5	P:GO:0009097; P:GO:0009099; F:GO:0004160; F:GO:0046872; F:GO:0051539	P:isoleucine biosynthetic process; P:valine biosynthetic process; F:dihydroxy-acid dehydratase activity; F:metal ion binding; F:4 iron, 4 sulfur cluster binding	EC:4.2.1; EC:4.2; EC:4; EC:4.2.1.9	Carbon-oxygen lyases; Carbon-oxygen lyases; Lyases; Dihydroxy-acid dehydratase	PNA_92_7-->PNA_98_11
PNA_92_7_00924	PNA_98_11_04250	acetolactate synthase 2 catalytic subunit	6	P:GO:0009097; P:GO:0009099; F:GO:0000287; F:GO:0003984; F:GO:0030976; F:GO:0050660	P:isoleucine biosynthetic process; P:valine biosynthetic process; F:magnesium ion binding; F:acetolactate synthase activity; F:thiamine pyrophosphate binding; F:flavin adenine dinucleotide binding	EC:2.2.1.6; EC:2.2; EC:2; EC:2.2.1	Acetolactate synthase; Transferring aldehyde or ketonic groups; Transferases; Transferring aldehyde or ketonic groups	PNA_98_11-->PNA_92_7
PNA_92_7_01007	PNA_18_10_03551	diguanylate phosphodiesterase						PNA_18_10-->PNA_92_7
PNA_92_7_01064	PNA_98_3_00171	hypothetical protein C7420_106186						PNA_92_7-->PNA_98_3
PNA_92_7_01106	PNA_98_3_00127	AraC family transcriptional regulator	3	P:GO:0006355; F:GO:0003700; F:GO:0043565	P:regulation of transcription, DNA-templated; F:DNA-binding transcription factor activity; F:sequence-specific DNA binding			PNA_92_7-->PNA_98_3
PNA_92_7_01117	PNA_98_3_00117	haloacid dehalogenase type II	2	F:GO:0019120; F:GO:0046872	F:hydrolase activity, acting on acid halide bonds, in C-halide compounds; F:metal ion binding	EC:3.8.1; EC:3; EC:3.8	Acting on halide bonds; Hydrolases; Acting on halide bonds	PNA_98_3-->PNA_92_7
PNA_92_7_01202	PNA_07_1_00030	hypothetical protein	2	F:GO:0008270; F:GO:0016787	F:zinc ion binding; F:hydrolase activity	EC:3	Hydrolases	PNA_07_1-->PNA_92_7
PNA_92_7_01568	PNA_13_1_00340	acyl-CoA dehydrogenase family protein	2	F:GO:0016627; F:GO:0050660	F:oxidoreductase activity, acting on the CH-CH group of donors; F:flavin adenine dinucleotide binding	EC:1.3; EC:1	Acting on the CH-CH group of donors; Oxidoreductases	PNA_13_1-->PNA_92_7
PNA_92_7_01672	PNA_98_3_03319	gluconate 2-dehydrogenase subunit 3 family protein						PNA_92_7-->PNA_98_3
PNA_92_7_01678	PNA_98_3_03325	VOC family metalloprotein YjdN						PNA_92_7-->PNA_98_3
PNA_92_7_01756	PNA_98_3_03402	oligosaccharide flippase family protein	2	C:GO:0005886; C:GO:0016021	C:plasma membrane; C:integral component of membrane			PNA_92_7-->PNA_98_3
PNA_92_7_02254	PNA_98_12_01039	spermidine/putrescine ABC transporter ATP-binding protein	4	P:GO:1902047; F:GO:0005524; F:GO:0015417; C:GO:0043190	P:polyamine transmembrane transport; F:ATP binding; F:ABC-type polyamine transporter activity; C:ATP-binding cassette (ABC) transporter complex	EC:3.6.1; EC:7.6.2.11; EC:3.6; EC:3; EC:7.2.2; EC:7; EC:3.6.1.15	Acting on acid anhydrides; ABC-type polyamine transporter; Acting on acid anhydrides; Hydrolases; Catalysing the translocation of inorganic cations; Translocases; Nucleoside-triphosphate phosphatase	PNA_98_12-->PNA_92_7
PNA_92_7_02268	PNA_98_11_01266	ABC transporter permease	4	P:GO:0055085; P:GO:0071705; F:GO:0022857; C:GO:0043190	P:transmembrane transport; P:nitrogen compound transport; F:transmembrane transporter activity; C:ATP-binding cassette (ABC) transporter complex	EC:7	Translocases	PNA_92_7-->PNA_98_11
PNA_92_7_02307	PNA_07_1_02706	cytochrome c-type biogenesis protein CcmH	3	P:GO:0017004; F:GO:0046872; C:GO:0016021	P:cytochrome complex assembly; F:metal ion binding; C:integral component of membrane			PNA_07_1-->PNA_92_7
PNA_92_7_02452	PNA_18_10_01403	complement resistance protein TraT	2	P:GO:0046999; C:GO:0009279	P:regulation of conjugation; C:cell outer membrane			PNA_18_10-->PNA_92_7
PNA_92_7_02723	PNA_14_2_04382	hypothetical protein	1	C:GO:0016021	C:integral component of membrane			PNA_14_2-->PNA_92_7
PNA_92_7_03328	PNA_98_7_01424	bifunctional phosphoribosyl-AMP cyclohydrolase/phosphoribosyl-ATP diphosphatase HisIE	5	P:GO:0000105; F:GO:0004635; F:GO:0004636; F:GO:0005524; C:GO:0005737	P:histidine biosynthetic process; F:phosphoribosyl-AMP cyclohydrolase activity; F:phosphoribosyl-ATP diphosphatase activity; F:ATP binding; C:cytoplasm	EC:3.6.1; EC:3.5.4; EC:3.6; EC:3.6.1.31; EC:3.5; EC:3; EC:3.5.4.19	Acting on acid anhydrides; Acting on carbon-nitrogen bonds, other than peptide bonds; Acting on acid anhydrides; Phosphoribosyl-ATP diphosphatase; Acting on carbon-nitrogen bonds, other than peptide bonds; Hydrolases; Phosphoribosyl-AMP cyclohydrolase	PNA_98_7-->PNA_92_7
PNA_92_7_03496	PNA_07_7_00996	Hsp20 family protein						PNA_07_7-->PNA_92_7
PNA_92_7_04037	PNA_08_1_03923	type-F conjugative transfer system mating-pair stabilization protein TraN						PNA_08_1-->PNA_92_7
PNA_97_11_04065	PNA_18_5S_03457	major facilitator superfamily MFS_1	1	C:GO:0016020	C:membrane			PNA_18_5S-->PNA_97_11
PNA_97_11_04067	PNA_98_12_04270	hypothetical protein	1	C:GO:0016020	C:membrane			PNA_98_12-->PNA_97_11
PNA_97_11_04068	PNA_98_12_04269	conjugal transfer protein TraH						PNA_98_12-->PNA_97_11
PNA_97_11_04072	PNA_98_12_04265	hypothetical protein						PNA_98_12-->PNA_97_11
PNA_97_11_04091	PNA_98_12_04247	GNAT family N-acetyltransferase	1	F:GO:0008080	F:N-acetyltransferase activity	EC:2.3; EC:2; EC:2.3.1	Acyltransferases; Transferases; Acyltransferases	PNA_98_12-->PNA_97_11
PNA_97_11_04094	PNA_98_12_04244	hypothetical protein						PNA_98_12-->PNA_97_11
PNA_97_11_04095	PNA_98_12_04243	hypothetical protein C7422_1129						PNA_98_12-->PNA_97_11
PNA_97_11_04096	PNA_98_12_04242	hypothetical protein						PNA_98_12-->PNA_97_11
PNA_97_11_04098	PNA_98_12_04240	hypothetical protein						PNA_98_12-->PNA_97_11
PNA_97_11_04100	PNA_98_12_04238	lipid II-degrading bacteriocin	1	P:GO:0042742	P:defense response to bacterium			PNA_98_12-->PNA_97_11
PNA_97_11_04103	PNA_98_12_04235	hypothetical protein						PNA_98_12-->PNA_97_11
PNA_97_11_04110	PNA_98_12_04228	amidohydrolase family protein	1	F:GO:0016787	F:hydrolase activity	EC:3	Hydrolases	PNA_98_12-->PNA_97_11
PNA_97_11_04112	PNA_98_12_04226	PTS beta-glucoside transporter subunit IIABC	10	P:GO:0008643; P:GO:0009401; P:GO:0016310; P:GO:0034219; F:GO:0008982; F:GO:0016301; F:GO:0016740; C:GO:0005886; C:GO:0016020; C:GO:0016021	P:carbohydrate transport; P:phosphoenolpyruvate-dependent sugar phosphotransferase system; P:phosphorylation; P:carbohydrate transmembrane transport; F:protein-N(PI)-phosphohistidine-sugar phosphotransferase activity; F:kinase activity; F:transferase activity; C:plasma membrane; C:membrane; C:integral component of membrane			PNA_98_12-->PNA_97_11
PNA_97_11_04115	PNA_98_12_04223	IS110 family transposase	3	P:GO:0006313; F:GO:0003677; F:GO:0004803	P:transposition, DNA-mediated; F:DNA binding; F:transposase activity			PNA_98_12-->PNA_97_11
PNA_97_11_04128	PNA_98_12_04209	Uncharacterised protein						PNA_98_12-->PNA_97_11
PNA_97_11_04164	PNA_98_12_04173	ThiF family adenylyltransferase	2	F:GO:0016779; C:GO:0016020	F:nucleotidyltransferase activity; C:membrane	EC:2.7; EC:2; EC:2.7.7	Transferring phosphorus-containing groups; Transferases; Transferring phosphorus-containing groups	PNA_98_12-->PNA_97_11
PNA_97_11_04568	PNA_98_12_04305	DNA partition complex ParG	7	P:GO:0045892; F:GO:0000985; F:GO:0001217; F:GO:0042802; F:GO:0043621; C:GO:0017053; C:GO:0032993	P:negative regulation of transcription, DNA-templated; F:bacterial-type RNA polymerase core promoter sequence-specific DNA binding; F:DNA-binding transcription repressor activity; F:identical protein binding; F:protein self-association; C:transcription repressor complex; C:protein-DNA complex			PNA_98_12-->PNA_97_11
PNA_97_11_04585	PNA_98_12_04288	XRE family transcriptional regulator						PNA_98_12-->PNA_97_11
PNA_97_11_04595	PNA_98_12_04278	hypothetical protein						PNA_98_12-->PNA_97_11
PNA_97_11_04599	PNA_98_12_04274	DUF905 domain-containing protein						PNA_98_12-->PNA_97_11
PNA_97_3_00871	PNA_98_11_02678	integrase catalytic subunit	3	P:GO:0015074; P:GO:0032196; F:GO:0003676	P:DNA integration; P:transposition; F:nucleic acid binding			PNA_97_3-->PNA_98_11
PNA_97_3_00872	PNA_98_11_02679	IS3 family transposase	4	P:GO:0006313; P:GO:0015074; F:GO:0003677; F:GO:0004803	P:transposition, DNA-mediated; P:DNA integration; F:DNA binding; F:transposase activity			PNA_97_3-->PNA_98_11
PNA_97_3_00886	PNA_98_3_02760	DUF4282 domain-containing protein	1	C:GO:0016021	C:integral component of membrane			PNA_97_3-->PNA_98_3
PNA_97_3_00887	PNA_98_3_02761	hypothetical protein C7421_1013						PNA_97_3-->PNA_98_3
PNA_97_3_01555	PNA_98_12_00744	DUF1311 domain-containing protein						PNA_97_3-->PNA_98_12
PNA_97_3_03780	PNA_98_7_04317	translesion error-prone DNA polymerase V autoproteolytic subunit	5	P:GO:0006281; P:GO:0006355; P:GO:0009432; F:GO:0003677; F:GO:0016787	P:DNA repair; P:regulation of transcription, DNA-templated; P:SOS response; F:DNA binding; F:hydrolase activity	EC:3	Hydrolases	PNA_98_7-->PNA_97_3
PNA_97_3_03820	PANS_99_4_04031	Gfo/Idh/MocA family oxidoreductase	1	F:GO:0016491	F:oxidoreductase activity	EC:1	Oxidoreductases	PNA_97_3-->PANS_99_4
PNA_97_3_03955	PNA_98_3_03740	LPS export ABC transporter ATP-binding protein	5	P:GO:0055085; F:GO:0005524; F:GO:0016887; C:GO:0005737; C:GO:0043190	P:transmembrane transport; F:ATP binding; F:ATPase activity; C:cytoplasm; C:ATP-binding cassette (ABC) transporter complex	EC:3.6.1; EC:3.6; EC:3; EC:3.6.1.15	Acting on acid anhydrides; Acting on acid anhydrides; Hydrolases; Nucleoside-triphosphate phosphatase	PNA_97_3-->PNA_98_3
PNA_98_11_00147	PNA_97_3_00377	PTS glucose transporter subunit IIA	7	P:GO:0009401; P:GO:0016310; P:GO:0034219; F:GO:0008982; F:GO:0016301; C:GO:0005886; C:GO:0016021	P:phosphoenolpyruvate-dependent sugar phosphotransferase system; P:phosphorylation; P:carbohydrate transmembrane transport; F:protein-N(PI)-phosphohistidine-sugar phosphotransferase activity; F:kinase activity; C:plasma membrane; C:integral component of membrane	EC:2.7.1; EC:2.7; EC:2; EC:7; EC:2.7.1.69	Transferring phosphorus-containing groups; Transferring phosphorus-containing groups; Transferases; Translocases; Transferring phosphorus-containing groups	PNA_97_3-->PNA_98_11
PNA_98_11_00515	PNA_07_7_04119	IS3 family transposase	2	P:GO:0015074; F:GO:0003676	P:DNA integration; F:nucleic acid binding			PNA_07_7-->PNA_98_11
PNA_98_11_02987	PANS_99_9_02072	TIGR03752 family integrating conjugative element protein						PNA_98_11-->PANS_99_9
PNA_98_11_02996	PNA_18_5S_02072	DUF1493 family protein						PNA_98_11-->PNA_18_5S
PNA_98_11_03001	PNA_18_5S_02077	hypothetical protein						PNA_98_11-->PNA_18_5S
PNA_98_11_03015	PNA_18_5S_02091	type 4b pilus protein PilO2						PNA_98_11-->PNA_18_5S
PNA_98_11_03017	PNA_18_5S_02093	pilM family protein						PNA_98_11-->PNA_18_5S
PNA_98_11_03742	PNA_99_1_02848	GGDEF domain-containing protein	2	C:GO:0005886; C:GO:0016021	C:plasma membrane; C:integral component of membrane			PNA_98_11-->PNA_99_1
PNA_98_11_04391	PNA_98_3_04325	N-acetylmuramoyl-L-alanine amidase	2	P:GO:0009253; F:GO:0008745	P:peptidoglycan catabolic process; F:N-acetylmuramoyl-L-alanine amidase activity	EC:3.5.1; EC:3.5; EC:3; EC:3.5.1.28	Acting on carbon-nitrogen bonds, other than peptide bonds; Acting on carbon-nitrogen bonds, other than peptide bonds; Hydrolases; N-acetylmuramoyl-L-alanine amidase	PNA_98_11-->PNA_98_3
PNA_98_11_04511	PNA_07_22_04432	helix-turn-helix transcriptional regulator	2	P:GO:0006355; F:GO:0003677	P:regulation of transcription, DNA-templated; F:DNA binding			PNA_98_11-->PNA_07_22
PNA_98_11_04587	PNA_11_1_04346	hypothetical protein						PNA_98_11-->PNA_11_1
PNA_98_12_00014	PNA_98_3_00291	siroheme synthase	1	C:GO:0016021	C:integral component of membrane			PNA_98_12-->PNA_98_3
PNA_98_12_00233	PNA_98_3_00069	PTS lactose transporter subunit IIB	3	P:GO:0009401; P:GO:0034219; F:GO:0008982	P:phosphoenolpyruvate-dependent sugar phosphotransferase system; P:carbohydrate transmembrane transport; F:protein-N(PI)-phosphohistidine-sugar phosphotransferase activity	EC:2.7.1; EC:2.7; EC:2; EC:7; EC:2.7.1.69	Transferring phosphorus-containing groups; Transferring phosphorus-containing groups; Transferases; Translocases; Transferring phosphorus-containing groups	PNA_98_12-->PNA_98_3
PNA_98_12_00285	PNA_98_3_00016	maltoporin	7	P:GO:0015768; P:GO:0034219; P:GO:0042956; F:GO:0015481; F:GO:0042958; C:GO:0009279; C:GO:0046930	P:maltose transport; P:carbohydrate transmembrane transport; P:maltodextrin transport; F:maltose transporting porin activity; F:maltodextrin transmembrane transporter activity; C:cell outer membrane; C:pore complex	EC:7	Translocases	PNA_98_12-->PNA_98_3
PNA_98_12_00467	PNA_98_7_02856	cardiolipin synthase	4	P:GO:0032049; F:GO:0008808; C:GO:0005886; C:GO:0016021	P:cardiolipin biosynthetic process; F:cardiolipin synthase activity; C:plasma membrane; C:integral component of membrane	EC:2.7; EC:2; EC:2.7.8	Transferring phosphorus-containing groups; Transferases; Transferring phosphorus-containing groups	PNA_98_12-->PNA_98_7
PNA_98_12_00496	PNA_98_7_02827	glyceraldehyde-3-phosphate dehydrogenase	4	P:GO:0006006; F:GO:0004365; F:GO:0050661; F:GO:0051287	P:glucose metabolic process; F:glyceraldehyde-3-phosphate dehydrogenase (NAD+) (phosphorylating) activity; F:NADP binding; F:NAD binding	EC:1.2; EC:1.2.1.59; EC:1.2.1.12; EC:1; EC:1.2.1	Acting on the aldehyde or oxo group of donors; Glyceraldehyde-3-phosphate dehydrogenase (NAD(P)(+)) (phosphorylating); Glyceraldehyde-3-phosphate dehydrogenase (phosphorylating); Oxidoreductases; Acting on the aldehyde or oxo group of donors	PNA_98_7-->PNA_98_12
PNA_98_12_00501	PNA_98_7_02822	YeaH/YhbH family protein						PNA_98_12-->PNA_98_7
PNA_98_12_00521	PNA_98_7_02802	ATP-dependent DNA helicase	5	P:GO:0006139; P:GO:0032508; F:GO:0003677; F:GO:0003678; F:GO:0005524	P:nucleobase-containing compound metabolic process; P:DNA duplex unwinding; F:DNA binding; F:DNA helicase activity; F:ATP binding	EC:3.6.1; EC:3.6.4.12; EC:3.6; EC:3; EC:3.6.1.15	Acting on acid anhydrides; DNA helicase; Acting on acid anhydrides; Hydrolases; Nucleoside-triphosphate phosphatase	PNA_98_12-->PNA_98_7
PNA_98_12_00974	PNA_98_3_00962	DUF1414 domain-containing protein						PNA_98_12-->PNA_98_3
PNA_98_12_01002	PNA_98_3_00933	hypothetical protein XB02_14185						PNA_98_12-->PNA_98_3
PNA_98_12_01177	PNA_98_3_00456	glycine zipper 2TM domain-containing protein	1	C:GO:0019867	C:outer membrane			PNA_98_12-->PNA_98_3
PNA_98_12_01194	PNA_98_3_00473	3-oxoacyl-ACP reductase FabG	5	P:GO:0006633; F:GO:0004316; F:GO:0051287; F:GO:0102131; F:GO:0102132	P:fatty acid biosynthetic process; F:3-oxoacyl-[acyl-carrier-protein] reductase (NADPH) activity; F:NAD binding; F:3-oxo-glutaryl-[acp] methyl ester reductase activity; F:3-oxo-pimeloyl-[acp] methyl ester reductase activity	EC:2.3.1.85; EC:1.1; EC:2.3; EC:1; EC:2; EC:1.1.1; EC:1.1.1.100; EC:2.3.1	Fatty-acid synthase system; Acting on the CH-OH group of donors; Acyltransferases; Oxidoreductases; Transferases; Acting on the CH-OH group of donors; 3-oxoacyl-[acyl-carrier-protein] reductase; Acyltransferases	PNA_98_12-->PNA_98_3
PNA_98_12_01225	PNA_98_3_00504	Uncharacterised protein						PNA_98_12-->PNA_98_3
PNA_98_12_01565	PNA_98_3_02078	glutamine--tRNA ligase	5	P:GO:0006424; P:GO:0006425; F:GO:0004819; F:GO:0005524; C:GO:0005737	P:glutamyl-tRNA aminoacylation; P:glutaminyl-tRNA aminoacylation; F:glutamine-tRNA ligase activity; F:ATP binding; C:cytoplasm	EC:6.1; EC:6.1.1; EC:6; EC:6.1.1.18	Forming carbon-oxygen bonds; Forming carbon-oxygen bonds; Ligases; Glutamine--tRNA ligase	PNA_98_12-->PNA_98_3
PNA_98_12_01593	PNA_98_3_02106	DUF493 family protein						PNA_98_12-->PNA_98_3
PNA_98_12_01610	PNA_98_3_02123	AI-2E family transporter	1	C:GO:0016021	C:integral component of membrane			PNA_98_12-->PNA_98_3
PNA_98_12_01611	PNA_98_3_02124	MULTISPECIES: hypothetical protein						PNA_98_12-->PNA_98_3
PNA_98_12_01835	PNA_98_7_00154	thiamine-phosphate kinase	6	P:GO:0009228; P:GO:0009229; P:GO:0016310; F:GO:0000287; F:GO:0005524; F:GO:0009030	P:thiamine biosynthetic process; P:thiamine diphosphate biosynthetic process; P:phosphorylation; F:magnesium ion binding; F:ATP binding; F:thiamine-phosphate kinase activity	EC:2.7; EC:2; EC:2.7.4; EC:2.7.4.16	Transferring phosphorus-containing groups; Transferases; Transferring phosphorus-containing groups; Thiamine-phosphate kinase	PNA_98_7-->PNA_98_12
PNA_98_12_02145	PNA_98_3_01440	hemolysin III family protein	2	P:GO:0019835; C:GO:0016021	P:cytolysis; C:integral component of membrane			PNA_98_12-->PNA_98_3
PNA_98_12_02190	PNA_98_3_01485	DUF2884 domain-containing protein						PNA_98_12-->PNA_98_3
PNA_98_12_02211	PNA_98_3_01507	antibiotic biosynthesis monooxygenase	1	F:GO:0004497	F:monooxygenase activity	EC:1	Oxidoreductases	PNA_98_12-->PNA_98_3
PNA_98_12_03085	PNA_98_3_03785	anaerobic ribonucleoside-triphosphate reductase-activating protein	3	F:GO:0043365; F:GO:0046872; F:GO:0051539	F:[formate-C-acetyltransferase]-activating enzyme activity; F:metal ion binding; F:4 iron, 4 sulfur cluster binding	EC:1.97.1; EC:1; EC:1.97.1.4	Other oxidoreductases; Oxidoreductases; [Formate-C-acetyltransferase]-activating enzyme	PNA_98_12-->PNA_98_3
PNA_98_12_03194	PNA_98_3_03375	L-ribulose-5-phosphate 4-epimerase	3	P:GO:0019572; F:GO:0008270; F:GO:0008742	P:L-arabinose catabolic process; F:zinc ion binding; F:L-ribulose-phosphate 4-epimerase activity	EC:5.1; EC:5; EC:5.1.3.4; EC:5.1.3	Racemases and epimerases; Isomerases; L-ribulose-5-phosphate 4-epimerase; Racemases and epimerases	PNA_98_12-->PNA_98_3
PNA_98_12_03196	PNA_98_3_03373	acyltransferase	2	F:GO:0016747; C:GO:0016021	F:transferase activity, transferring acyl groups other than amino-acyl groups; C:integral component of membrane	EC:2.3; EC:2; EC:2.3.1	Acyltransferases; Transferases; Acyltransferases	PNA_98_12-->PNA_98_3
PNA_98_12_03210	PNA_98_3_03359	sulfite exporter TauE/SafE family protein	2	C:GO:0005886; C:GO:0016021	C:plasma membrane; C:integral component of membrane			PNA_98_12-->PNA_98_3
PNA_98_12_04210	PNA_200_11_03845	IS3 family transposase	2	P:GO:0015074; F:GO:0003676	P:DNA integration; F:nucleic acid binding			PNA_98_12-->PNA_200_11
PNA_98_12_04213	PNA_200_11_03843	HAMP domain-containing protein						PNA_98_12-->PNA_200_11
PNA_98_12_04249	PNA_97_11_04089	GNAT family N-acetyltransferase	1	F:GO:0008080	F:N-acetyltransferase activity	EC:2.3; EC:2; EC:2.3.1	Acyltransferases; Transferases; Acyltransferases	PNA_97_11-->PNA_98_12
PNA_98_12_04294	PNA_97_11_04579	fluoride efflux transporter CrcB	4	P:GO:0015698; P:GO:0034220; F:GO:0015103; C:GO:0005887	P:inorganic anion transport; P:ion transmembrane transport; F:inorganic anion transmembrane transporter activity; C:integral component of plasma membrane	EC:7	Translocases	PNA_98_12-->PNA_97_11
PNA_98_12_04296	PNA_97_11_04577	phosphopyruvate hydratase	6	P:GO:0006096; F:GO:0000287; F:GO:0004634; C:GO:0000015; C:GO:0005576; C:GO:0009986	P:glycolytic process; F:magnesium ion binding; F:phosphopyruvate hydratase activity; C:phosphopyruvate hydratase complex; C:extracellular region; C:cell surface	EC:4.2.1; EC:4.2.1.11; EC:4.2; EC:4	Carbon-oxygen lyases; Phosphopyruvate hydratase; Carbon-oxygen lyases; Lyases	PNA_98_12-->PNA_97_11
PNA_98_1_00908	PANS_99_9_00001	magnesium transporter	3	P:GO:0098655; F:GO:0008324; C:GO:0016021	P:cation transmembrane transport; F:cation transmembrane transporter activity; C:integral component of membrane	EC:7	Translocases	PNA_98_1-->PANS_99_9
PNA_98_1_01180	PNA_98_11_00465	undecaprenyl-diphosphatase	3	F:GO:0050380; C:GO:0005886; C:GO:0016021	F:undecaprenyl-diphosphatase activity; C:plasma membrane; C:integral component of membrane	EC:3.6.1; EC:3.6; EC:3; EC:3.6.1.27	Acting on acid anhydrides; Acting on acid anhydrides; Hydrolases; Undecaprenyl-diphosphate phosphatase	PNA_98_11-->PNA_98_1
PNA_98_1_01226	PNA_98_11_00510	MgtC/SapB family protein	2	C:GO:0005886; C:GO:0016021	C:plasma membrane; C:integral component of membrane			PNA_98_11-->PNA_98_1
PNA_98_1_01898	PNA_98_12_00744	DUF1311 domain-containing protein						PNA_98_1-->PNA_98_12
PNA_98_1_02104	PNA_92_7_01459	MBL fold metallo-hydrolase						PNA_92_7-->PNA_98_1
PNA_98_1_02350	PNA_98_3_03261	YjbF family lipoprotein						PNA_98_1-->PNA_98_3
PNA_98_1_02387	PNA_98_3_03298	YjcB family protein	1	C:GO:0016021	C:integral component of membrane			PNA_98_3-->PNA_98_1
PNA_98_1_02388	PNA_98_3_03299	superoxide response transcriptional regulator SoxS	3	P:GO:0006355; F:GO:0003700; F:GO:0043565	P:regulation of transcription, DNA-templated; F:DNA-binding transcription factor activity; F:sequence-specific DNA binding			PNA_98_3-->PNA_98_1
PNA_98_1_02407	PNA_98_3_03318	peptide antibiotic transporter SbmA	6	P:GO:0015833; P:GO:0055085; F:GO:0005524; F:GO:0042626; F:GO:1904680; C:GO:0016021	P:peptide transport; P:transmembrane transport; F:ATP binding; F:ATPase-coupled transmembrane transporter activity; F:peptide transmembrane transporter activity; C:integral component of membrane	EC:3.6.1; EC:3.6; EC:3; EC:7.2.2; EC:7; EC:3.6.1.15	Acting on acid anhydrides; Acting on acid anhydrides; Hydrolases; Catalysing the translocation of inorganic cations; Translocases; Nucleoside-triphosphate phosphatase	PNA_98_1-->PNA_98_3
PNA_98_1_02408	PNA_98_3_03319	gluconate 2-dehydrogenase subunit 3 family protein						PNA_98_3-->PNA_98_1
PNA_98_1_02409	PNA_98_3_03320	GMC family oxidoreductase	2	F:GO:0033717; F:GO:0050660	F:gluconate 2-dehydrogenase (acceptor) activity; F:flavin adenine dinucleotide binding	EC:1.1; EC:1; EC:1.1.1; EC:1.1.99.3	Acting on the CH-OH group of donors; Oxidoreductases; Acting on the CH-OH group of donors; Gluconate 2-dehydrogenase (acceptor)	PNA_98_3-->PNA_98_1
PNA_98_1_02421	PANS_99_9_02210	glucose/quinate/shikimate family membrane-bound PQQ-dependent dehydrogenase	5	F:GO:0008876; F:GO:0048038; C:GO:0005886; C:GO:0016021; C:GO:0030288	F:quinoprotein glucose dehydrogenase activity; F:quinone binding; C:plasma membrane; C:integral component of membrane; C:outer membrane-bounded periplasmic space	EC:1.1; EC:1.1.5.2; EC:1; EC:1.1.99.10; EC:1.1.5	Acting on the CH-OH group of donors; Quinoprotein glucose dehydrogenase (PQQ, quinone); Oxidoreductases; Acting on the CH-OH group of donors; Acting on the CH-OH group of donors	PNA_98_1-->PANS_99_9
PNA_98_1_02476	PNA_98_3_03387	N-acetyltransferase	1	F:GO:0008080	F:N-acetyltransferase activity	EC:2.3; EC:2; EC:2.3.1	Acyltransferases; Transferases; Acyltransferases	PNA_98_1-->PNA_98_3
PNA_98_1_02481	PNA_98_3_03392	endo-1,4-beta-xylanase	2	P:GO:0045493; F:GO:0031176	P:xylan catabolic process; F:endo-1,4-beta-xylanase activity	EC:3.2; EC:3.2.1.8; EC:3; EC:3.2.1	Glycosylases; Endo-1,4-beta-xylanase; Hydrolases; Glycosylases	PNA_98_3-->PNA_98_1
PNA_98_1_02491	PNA_98_3_03402	oligosaccharide flippase family protein	2	C:GO:0005886; C:GO:0016021	C:plasma membrane; C:integral component of membrane			PNA_98_3-->PNA_98_1
PNA_98_1_02515	PNA_98_3_03727	50S ribosomal protein L13	3	P:GO:0006412; F:GO:0003735; C:GO:0005840	P:translation; F:structural constituent of ribosome; C:ribosome			PNA_98_3-->PNA_98_1
PNA_98_1_02529	PNA_98_3_03741	lipopolysaccharide ABC transporter substrate-binding protein LptA	4	P:GO:0015920; P:GO:0043165; F:GO:0001530; C:GO:0042597	P:lipopolysaccharide transport; P:Gram-negative-bacterium-type cell outer membrane assembly; F:lipopolysaccharide binding; C:periplasmic space			PNA_98_3-->PNA_98_1
PNA_98_1_02562	PNA_98_3_03774	lipoprotein NlpI	1	C:GO:0005886	C:plasma membrane			PNA_98_1-->PNA_98_3
PNA_98_1_03014	PANS_99_26_02571	transporter substrate-binding domain-containing protein						PANS_99_26-->PNA_98_1
PNA_98_1_03103	PANS_99_33_02004	LysB family phage lysis regulatory protein						PNA_98_1-->PANS_99_33
PNA_98_1_03159	PNA_98_3_01728	VIT family protein	4	P:GO:0030026; P:GO:0071421; F:GO:0005384; C:GO:0016021	P:cellular manganese ion homeostasis; P:manganese ion transmembrane transport; F:manganese ion transmembrane transporter activity; C:integral component of membrane	EC:7	Translocases	PNA_98_3-->PNA_98_1
PNA_98_1_03574	PNA_98_3_01438	FAD assembly factor SdhE						PNA_98_1-->PNA_98_3
PNA_98_1_03583	PNA_92_7_02847	FAD-dependent 2-octaprenylphenol hydroxylase	3	P:GO:0006744; F:GO:0016709; F:GO:0071949	P:ubiquinone biosynthetic process; F:oxidoreductase activity, acting on paired donors, with incorporation or reduction of molecular oxygen, NAD(P)H as one donor, and incorporation of one atom of oxygen; F:FAD binding	EC:1; EC:1.14; EC:1.14.13	Oxidoreductases; Acting on paired donors, with incorporation or reduction of molecular oxygen. The oxygen incorporated need not be derived from O(2); Acting on paired donors, with incorporation or reduction of molecular oxygen. The oxygen incorporated need not be derived from O(2)	PNA_98_1-->PNA_92_7
PNA_98_1_04331	PNA_08_1_03923	type-F conjugative transfer system mating-pair stabilization protein TraN						PNA_98_1-->PNA_08_1
PNA_98_1_04356	PNA_18_5_03855	fumarylacetoacetate hydrolase family protein	1	F:GO:0016787	F:hydrolase activity	EC:3	Hydrolases	PNA_98_1-->PNA_18_5
PNA_98_1_04547	PNA_07_7_04006	molecular chaperone GroEL						PNA_98_1-->PNA_07_7
PNA_98_3_00026	PNA_98_12_00275	glutamate racemase						PNA_98_12-->PNA_98_3
PNA_98_3_00027	PNA_98_12_00274	VOC family protein						PNA_98_12-->PNA_98_3
PNA_98_3_00028	PNA_98_12_00273	GNAT family N-acetyltransferase	1	F:GO:0008080	F:N-acetyltransferase activity	EC:2.3; EC:2; EC:2.3.1	Acyltransferases; Transferases; Acyltransferases	PNA_98_12-->PNA_98_3
PNA_98_3_00304	PANS_99_9_00025	Uncharacterised protein						PNA_98_3-->PANS_99_9
PNA_98_3_00399	PNA_98_12_01118	molecular chaperone						PNA_98_12-->PNA_98_3
PNA_98_3_00407	PNA_15_1_00991	transketolase	1	F:GO:0003824	F:catalytic activity			PNA_15_1-->PNA_98_3
PNA_98_3_00581	PNA_18_3S_04274	hypothetical protein						PNA_18_3S-->PNA_98_3
PNA_98_3_00866	PNA_18_3S_01421	sensor histidine kinase	6	P:GO:0000160; P:GO:0018106; F:GO:0000155; F:GO:0005524; C:GO:0005886; C:GO:0016021	P:phosphorelay signal transduction system; P:peptidyl-histidine phosphorylation; F:phosphorelay sensor kinase activity; F:ATP binding; C:plasma membrane; C:integral component of membrane	EC:2.7.1; EC:2.7; EC:2.7.3; EC:2; EC:2.7.13.3	Transferring phosphorus-containing groups; Transferring phosphorus-containing groups; Transferring phosphorus-containing groups; Transferases; Histidine kinase	PNA_98_3-->PNA_18_3S
PNA_98_3_01424	PNA_98_12_02129	YgdI/YgdR family lipoprotein	1	C:GO:0005886	C:plasma membrane			PNA_98_12-->PNA_98_3
PNA_98_3_02061	PNA_98_12_01548	DUF979 domain-containing protein	1	C:GO:0016021	C:integral component of membrane			PNA_98_12-->PNA_98_3
PNA_98_3_02092	PNA_98_12_01579	amino acid ABC transporter permease	4	P:GO:0006865; P:GO:0055085; F:GO:0022857; C:GO:0043190	P:amino acid transport; P:transmembrane transport; F:transmembrane transporter activity; C:ATP-binding cassette (ABC) transporter complex	EC:7	Translocases	PNA_98_12-->PNA_98_3
PNA_98_3_02094	PNA_98_12_01581	amino acid ABC transporter ATP-binding protein	5	P:GO:0003333; F:GO:0005524; F:GO:0015424; F:GO:0016887; C:GO:0016020	P:amino acid transmembrane transport; F:ATP binding; F:ATPase-coupled amino acid transmembrane transporter activity; F:ATPase activity; C:membrane	EC:3.6.1; EC:3.6; EC:3; EC:7; EC:3.6.1.15	Acting on acid anhydrides; Acting on acid anhydrides; Hydrolases; Translocases; Nucleoside-triphosphate phosphatase	PNA_98_3-->PNA_98_12
PNA_98_3_02573	PNA_05_1_01127	glyoxylate/hydroxypyruvate reductase A	1	F:GO:0051287	F:NAD binding			PNA_98_3-->PNA_05_1
PNA_98_3_02848	PNA_07_7_02734	1-deoxy-D-xylulose-5-phosphate synthase	6	P:GO:0009228; P:GO:0016114; P:GO:0052865; F:GO:0000287; F:GO:0008661; F:GO:0030976	P:thiamine biosynthetic process; P:terpenoid biosynthetic process; P:1-deoxy-D-xylulose 5-phosphate biosynthetic process; F:magnesium ion binding; F:1-deoxy-D-xylulose-5-phosphate synthase activity; F:thiamine pyrophosphate binding	EC:2.2.1.7; EC:2.2; EC:2; EC:2.2.1	1-deoxy-D-xylulose-5-phosphate synthase; Transferring aldehyde or ketonic groups; Transferases; Transferring aldehyde or ketonic groups	PNA_07_7-->PNA_98_3
PNA_98_3_02849	PNA_07_7_02735	aldo/keto reductase	1	F:GO:0016491	F:oxidoreductase activity	EC:1	Oxidoreductases	PNA_07_7-->PNA_98_3
PNA_98_3_03356	PNA_98_12_03213	membrane protein	1	C:GO:0016021	C:integral component of membrane			PNA_98_12-->PNA_98_3
PNA_98_3_03360	PNA_98_12_03209	NAD(P)/FAD-dependent oxidoreductase	1	F:GO:0016491	F:oxidoreductase activity	EC:1	Oxidoreductases	PNA_98_12-->PNA_98_3
PNA_98_3_03361	PNA_98_12_03208	DsrE family protein						PNA_98_12-->PNA_98_3
PNA_98_3_03776	PNA_97_3_03991	luciferase-like monooxygenase	2	F:GO:0004497; F:GO:0016705	F:monooxygenase activity; F:oxidoreductase activity, acting on paired donors, with incorporation or reduction of molecular oxygen	EC:1; EC:1.14	Oxidoreductases; Acting on paired donors, with incorporation or reduction of molecular oxygen. The oxygen incorporated need not be derived from O(2)	PNA_98_3-->PNA_97_3
PNA_98_3_03860	PNA_15_3_02425	HNH endonuclease	3	P:GO:0090305; F:GO:0003676; F:GO:0004519	P:nucleic acid phosphodiester bond hydrolysis; F:nucleic acid binding; F:endonuclease activity	EC:3.1; EC:3	Acting on ester bonds; Hydrolases	PNA_98_3-->PNA_15_3
PNA_98_3_04284	PANS_99_9_04313	hypothetical protein						PANS_99_9-->PNA_98_3
PNA_98_3_04293	PANS_99_9_04302	Uncharacterised protein						PANS_99_9-->PNA_98_3
PNA_98_3_04335	PNA_98_11_04381	IS3 family transposase	2	P:GO:0015074; F:GO:0003676	P:DNA integration; F:nucleic acid binding			PNA_98_11-->PNA_98_3
PNA_98_3_04453	PANS_99_9_03889	acyltransferase	3	F:GO:0004792; F:GO:0016747; C:GO:0016021	F:thiosulfate sulfurtransferase activity; F:transferase activity, transferring acyl groups other than amino-acyl groups; C:integral component of membrane	EC:2.8.1; EC:2.3; EC:2; EC:2.8; EC:2.3.1; EC:2.8.1.1	Transferring sulfur-containing groups; Acyltransferases; Transferases; Transferring sulfur-containing groups; Acyltransferases; Thiosulfate sulfurtransferase	PNA_98_3-->PANS_99_9
PNA_98_3_04455	PANS_99_9_03891	autotransporter outer membrane beta-barrel domain-containing protein	1	C:GO:0019867	C:outer membrane			PANS_99_9-->PNA_98_3
PNA_98_3_04459	PANS_99_9_03895	pilin outer membrane usher protein SafC	1	C:GO:0016020	C:membrane			PNA_98_3-->PANS_99_9
PNA_98_3_04475	PNA_98_11_00161	DMT family transporter	1	C:GO:0016021	C:integral component of membrane			PNA_98_11-->PNA_98_3
PNA_98_3_04577	PNA_07_13_04224	DNA methylase						PNA_98_3-->PNA_07_13
PNA_98_3_04629	PNA_98_12_04270	hypothetical protein	1	C:GO:0016020	C:membrane			PNA_98_12-->PNA_98_3
PNA_98_3_04757	PNA_98_12_04274	DUF905 domain-containing protein						PNA_98_12-->PNA_98_3
PNA_98_3_04829	PNA_98_12_02361	transposase	5	P:GO:0006313; P:GO:0006355; F:GO:0003700; F:GO:0004803; F:GO:0043565	P:transposition, DNA-mediated; P:regulation of transcription, DNA-templated; F:DNA-binding transcription factor activity; F:transposase activity; F:sequence-specific DNA binding			PNA_98_12-->PNA_98_3
PNA_98_7_00019	PNA_98_12_01974	allantoinase PuuE	2	P:GO:0005975; F:GO:0016810	P:carbohydrate metabolic process; F:hydrolase activity, acting on carbon-nitrogen (but not peptide) bonds	EC:3.5; EC:3	Acting on carbon-nitrogen bonds, other than peptide bonds; Hydrolases	PNA_98_12-->PNA_98_7
PNA_98_7_00157	PNA_98_12_01832	1-deoxy-D-xylulose-5-phosphate synthase	6	P:GO:0009228; P:GO:0016114; P:GO:0052865; F:GO:0000287; F:GO:0008661; F:GO:0030976	P:thiamine biosynthetic process; P:terpenoid biosynthetic process; P:1-deoxy-D-xylulose 5-phosphate biosynthetic process; F:magnesium ion binding; F:1-deoxy-D-xylulose-5-phosphate synthase activity; F:thiamine pyrophosphate binding	EC:2.2.1.7; EC:2.2; EC:2; EC:2.2.1	1-deoxy-D-xylulose-5-phosphate synthase; Transferring aldehyde or ketonic groups; Transferases; Transferring aldehyde or ketonic groups	PNA_98_12-->PNA_98_7
PNA_98_7_00158	PNA_98_12_01831	(2E,6E)-farnesyl diphosphate synthase	2	P:GO:0008299; F:GO:0004337	P:isoprenoid biosynthetic process; F:geranyltranstransferase activity	EC:2.5.1; EC:2.5; EC:2; EC:2.5.1.10	Transferring alkyl or aryl groups, other than methyl groups; Transferring alkyl or aryl groups, other than methyl groups; Transferases; (2E,6E)-farnesyl diphosphate synthase	PNA_98_12-->PNA_98_7
PNA_98_7_00160	PNA_98_12_01829	tRNA 4-thiouridine(8) synthase ThiI	9	P:GO:0009228; P:GO:0009229; P:GO:0034227; P:GO:0052837; F:GO:0000049; F:GO:0004810; F:GO:0005524; F:GO:0016783; C:GO:0005737	P:thiamine biosynthetic process; P:thiamine diphosphate biosynthetic process; P:tRNA thio-modification; P:thiazole biosynthetic process; F:tRNA binding; F:tRNA adenylyltransferase activity; F:ATP binding; F:sulfurtransferase activity; C:cytoplasm	EC:2.8.1.4; EC:2.8.1; EC:2.7.7.72; EC:2.7; EC:2; EC:2.8; EC:2.7.7; EC:2.7.7.19	tRNA uracil 4-sulfurtransferase; Transferring sulfur-containing groups; CCA tRNA nucleotidyltransferase; Transferring phosphorus-containing groups; Transferases; Transferring sulfur-containing groups; Transferring phosphorus-containing groups; Polynucleotide adenylyltransferase	PNA_98_12-->PNA_98_7
PNA_98_7_00168	PNA_98_12_01821	protoheme IX farnesyltransferase	4	P:GO:0048034; F:GO:0008495; C:GO:0005886; C:GO:0016021	P:heme O biosynthetic process; F:protoheme IX farnesyltransferase activity; C:plasma membrane; C:integral component of membrane	EC:2.5.1; EC:2.5.1.29; EC:2.5; EC:2	Transferring alkyl or aryl groups, other than methyl groups; Geranylgeranyl diphosphate synthase; Transferring alkyl or aryl groups, other than methyl groups; Transferases	PNA_98_12-->PNA_98_7
PNA_98_7_00176	PNA_98_12_01813	trigger factor	7	P:GO:0000413; P:GO:0006457; P:GO:0007049; P:GO:0015031; P:GO:0051301; F:GO:0003755; C:GO:0005737	P:protein peptidyl-prolyl isomerization; P:protein folding; P:cell cycle; P:protein transport; P:cell division; F:peptidyl-prolyl cis-trans isomerase activity; C:cytoplasm	EC:5.2.1.8; EC:5.2; EC:5	Peptidylprolyl isomerase; Cis-trans-isomerases; Isomerases	PNA_98_12-->PNA_98_7
PNA_98_7_00249	PNA_98_12_00676	transposase	3	P:GO:0006313; F:GO:0003677; F:GO:0004803	P:transposition, DNA-mediated; F:DNA binding; F:transposase activity			PNA_98_12-->PNA_98_7
PNA_98_7_00822	PNA_98_12_00676	transposase	3	P:GO:0006313; F:GO:0003677; F:GO:0004803	P:transposition, DNA-mediated; F:DNA binding; F:transposase activity			PNA_98_12-->PNA_98_7
PNA_98_7_00859	PNA_07_7_00627	DUF2291 domain-containing protein						PNA_98_7-->PNA_07_7
PNA_98_7_00860	PNA_18_10_03587	sugar ABC transporter ATP-binding protein	2	F:GO:0005524; F:GO:0016887	F:ATP binding; F:ATPase activity	EC:3.6.1; EC:3.6; EC:3; EC:3.6.1.15	Acting on acid anhydrides; Acting on acid anhydrides; Hydrolases; Nucleoside-triphosphate phosphatase	PNA_18_10-->PNA_98_7
PNA_98_7_00896	PNA_92_7_01006	endopeptidase	1	F:GO:0016787	F:hydrolase activity	EC:3	Hydrolases	PNA_92_7-->PNA_98_7
PNA_98_7_01075	PNA_15_3_01268	LacI family transcriptional regulator	2	P:GO:0006355; F:GO:0003677	P:regulation of transcription, DNA-templated; F:DNA binding			PNA_15_3-->PNA_98_7
PNA_98_7_01088	PNA_98_12_00269	two-component-system connector protein YcgZ	1	P:GO:0071468	P:cellular response to acidic pH			PNA_98_12-->PNA_98_7
PNA_98_7_01418	PNA_07_22_03457	GtrA family protein	3	P:GO:0000271; C:GO:0016020; C:GO:0016021	P:polysaccharide biosynthetic process; C:membrane; C:integral component of membrane			PNA_98_7-->PNA_07_22
PNA_98_7_01491	PNA_98_12_00804	GNAT family N-acetyltransferase	1	F:GO:0008080	F:N-acetyltransferase activity	EC:2.3; EC:2; EC:2.3.1	Acyltransferases; Transferases; Acyltransferases	PNA_98_12-->PNA_98_7
PNA_98_7_01547	PNA_07_22_03602	hypothetical protein C7424_0070						PNA_98_7-->PNA_07_22
PNA_98_7_01554	PNA_98_12_00733	PTS fructose transporter subunit IIB	3	P:GO:0009401; P:GO:0015755; F:GO:0022877	P:phosphoenolpyruvate-dependent sugar phosphotransferase system; P:fructose transmembrane transport; F:protein-N(PI)-phosphohistidine-fructose phosphotransferase system transporter activity	EC:2.7.1; EC:2.7; EC:2; EC:7; EC:2.7.1.69	Transferring phosphorus-containing groups; Transferring phosphorus-containing groups; Transferases; Translocases; Transferring phosphorus-containing groups	PNA_98_12-->PNA_98_7
PNA_98_7_01561	PNA_98_12_00725	Uncharacterised protein						PNA_98_7-->PNA_98_12
PNA_98_7_01696	PNA_14_2_02721	SecY-interacting protein	1	C:GO:0009898	C:cytoplasmic side of plasma membrane			PNA_98_7-->PNA_14_2
PNA_98_7_01951	PNA_18_3S_02147	tyrosine-type recombinase/integrase	3	P:GO:0006310; P:GO:0015074; F:GO:0003677	P:DNA recombination; P:DNA integration; F:DNA binding			PNA_98_7-->PNA_18_3S
PNA_98_7_02170	PANS_200_1_02671	FidL-like putative membrane protein						PNA_98_7-->PANS_200_1
PNA_98_7_02610	PNA_97_3_02522	acyl-CoA reductase LuxC	2	P:GO:0008218; F:GO:0003995	P:bioluminescence; F:acyl-CoA dehydrogenase activity	EC:1.3; EC:1; EC:1.3.99.3	Acting on the CH-CH group of donors; Oxidoreductases; Acting on the CH-CH group of donors	PNA_97_3-->PNA_98_7
PNA_98_7_02790	PNA_97_3_02400	DUF986 domain-containing protein	2	C:GO:0005886; C:GO:0016021	C:plasma membrane; C:integral component of membrane			PNA_97_3-->PNA_98_7
PNA_98_7_02809	PNA_98_12_00514	septum site-determining protein MinC	4	P:GO:0000902; P:GO:0000917; P:GO:0051302; P:GO:1901891	P:cell morphogenesis; P:division septum assembly; P:regulation of cell division; P:regulation of cell septum assembly			PNA_98_12-->PNA_98_7
PNA_98_7_02812	PNA_98_12_00511	YcgN family cysteine cluster protein						PNA_98_12-->PNA_98_7
PNA_98_7_02850	PNA_97_3_02341	oligopeptide ABC transporter substrate-binding protein OppA	3	P:GO:0055085; C:GO:0042597; C:GO:0043190	P:transmembrane transport; C:periplasmic space; C:ATP-binding cassette (ABC) transporter complex			PNA_97_3-->PNA_98_7
PNA_98_7_02872	PNA_18_3S_02496	anthranilate synthase component 1	3	P:GO:0000162; F:GO:0004049; F:GO:0046872	P:tryptophan biosynthetic process; F:anthranilate synthase activity; F:metal ion binding	EC:4.1; EC:4.1.3.27; EC:4; EC:4.1.3	Carbon-carbon lyases; Anthranilate synthase; Lyases; Carbon-carbon lyases	PNA_98_7-->PNA_18_3S
PNA_98_7_02883	PNA_97_3_02308	HTH-type transcriptional regulator CysB	3	P:GO:0006355; F:GO:0003677; F:GO:0003700	P:regulation of transcription, DNA-templated; F:DNA binding; F:DNA-binding transcription factor activity			PNA_97_3-->PNA_98_7
PNA_98_7_03922	PNA_98_11_00546	HipA domain-containing protein	1	F:GO:0016740	F:transferase activity	EC:2	Transferases	PNA_98_11-->PNA_98_7
PNA_98_7_04289	PANS_99_9_03891	autotransporter outer membrane beta-barrel domain-containing protein	1	C:GO:0019867	C:outer membrane			PANS_99_9-->PNA_98_7
PNA_98_7_04292	PANS_99_9_03894	AfaD invasin protein						PANS_99_9-->PNA_98_7
PNA_98_7_04298	PANS_99_9_03900	IS3 family transposase	4	P:GO:0006313; P:GO:0015074; F:GO:0003677; F:GO:0004803	P:transposition, DNA-mediated; P:DNA integration; F:DNA binding; F:transposase activity			PNA_98_7-->PANS_99_9
PNA_98_7_04330	PANS_99_9_04288	phospholipase D family protein						PNA_98_7-->PANS_99_9
PNA_98_7_04339	PANS_99_32_04439	IS110 family transposase	3	P:GO:0006313; F:GO:0003677; F:GO:0004803	P:transposition, DNA-mediated; F:DNA binding; F:transposase activity			PANS_99_32-->PNA_98_7
PNA_98_7_04341	PANS_99_33_04141	restriction endonuclease	4	P:GO:0009307; P:GO:0090305; F:GO:0003677; F:GO:0009036	P:DNA restriction-modification system; P:nucleic acid phosphodiester bond hydrolysis; F:DNA binding; F:type II site-specific deoxyribonuclease activity	EC:3.1.30; EC:3.1.21; EC:3.1; EC:3; EC:3.1.21.4	Acting on ester bonds; Acting on ester bonds; Acting on ester bonds; Hydrolases; Type II site-specific deoxyribonuclease	PNA_98_7-->PANS_99_33
PNA_98_7_04608	PNA_97_11_04573	C4-dicarboxylate ABC transporter	2	P:GO:0055085; C:GO:0016021	P:transmembrane transport; C:integral component of membrane			PNA_97_11-->PNA_98_7
PNA_98_7_04616	PNA_92_7_04171	tyrosine-type recombinase/integrase	3	P:GO:0006310; P:GO:0015074; F:GO:0003677	P:DNA recombination; P:DNA integration; F:DNA binding			PNA_92_7-->PNA_98_7
PNA_98_8_02454	PNA_07_14_03142	TIGR03745 family integrating conjugative element membrane protein						PNA_07_14-->PNA_98_8
PNA_98_8_03892	PANS_99_31_00688	LacI family transcriptional regulator						PNA_98_8-->PANS_99_31
PNA_99_1_00162	PNA_98_12_00825	TetR family transcriptional regulator	1	F:GO:0003677	F:DNA binding			PNA_98_12-->PNA_99_1
PNA_99_1_00166	PNA_15_1_00358	helix-turn-helix domain-containing protein	1	F:GO:0003677	F:DNA binding			PNA_15_1-->PNA_99_1
PNA_99_1_00639	PNA_92_7_02511	nucleotide exchange factor GrpE	6	P:GO:0006457; P:GO:0050790; F:GO:0000774; F:GO:0042803; F:GO:0051087; C:GO:0005737	P:protein folding; P:regulation of catalytic activity; F:adenyl-nucleotide exchange factor activity; F:protein homodimerization activity; F:chaperone binding; C:cytoplasm			PNA_99_1-->PNA_92_7
PNA_99_1_00806	PNA_97_3_03186	YhcH/YjgK/YiaL family protein						PNA_97_3-->PNA_99_1
PNA_99_1_00922	PNA_97_11_03782	methyl-accepting chemotaxis protein	4	P:GO:0006935; P:GO:0007165; F:GO:0004888; C:GO:0016021	P:chemotaxis; P:signal transduction; F:transmembrane signaling receptor activity; C:integral component of membrane			PNA_99_1-->PNA_97_11
PNA_99_1_01418	PNA_15_3_01888	HutD family protein						PNA_99_1-->PNA_15_3
PNA_99_1_01588	PNA_05_1_01633	class I SAM-dependent methyltransferase	2	P:GO:0032259; F:GO:0008168	P:methylation; F:methyltransferase activity	EC:2.1; EC:2; EC:2.1.1	Transferring one-carbon groups; Transferases; Transferring one-carbon groups	PNA_99_1-->PNA_05_1
PNA_99_1_01898	PANS_99_23_02978	hypothetical protein	2	F:GO:0008270; F:GO:0016787	F:zinc ion binding; F:hydrolase activity	EC:3	Hydrolases	PNA_99_1-->PANS_99_23
PNA_99_1_02095	PNA_98_12_00077	3-deoxy-7-phosphoheptulonate synthase	4	P:GO:0008652; P:GO:0009073; P:GO:0009423; F:GO:0003849	P:cellular amino acid biosynthetic process; P:aromatic amino acid family biosynthetic process; P:chorismate biosynthetic process; F:3-deoxy-7-phosphoheptulonate synthase activity	EC:2.5.1; EC:2.5; EC:2; EC:2.5.1.54	Transferring alkyl or aryl groups, other than methyl groups; Transferring alkyl or aryl groups, other than methyl groups; Transferases; 3-deoxy-7-phosphoheptulonate synthase	PNA_98_12-->PNA_99_1
PNA_99_1_02264	PNA_98_12_01113	aldehyde dehydrogenase	1	F:GO:0016620	F:oxidoreductase activity, acting on the aldehyde or oxo group of donors, NAD or NADP as acceptor	EC:1.2; EC:1; EC:1.2.1	Acting on the aldehyde or oxo group of donors; Oxidoreductases; Acting on the aldehyde or oxo group of donors	PNA_98_12-->PNA_99_1
PNA_99_1_02355	PNA_18_10_00748	flagellar basal body P-ring protein FlgI	4	P:GO:0071973; F:GO:0005198; C:GO:0009428; C:GO:0030288	P:bacterial-type flagellum-dependent cell motility; F:structural molecule activity; C:bacterial-type flagellum basal body, distal rod, P ring; C:outer membrane-bounded periplasmic space			PNA_99_1-->PNA_18_10
PNA_99_1_02363	PNA_98_12_01214	flagellar basal body P-ring formation protein FlgA	2	P:GO:0044780; C:GO:0042597	P:bacterial-type flagellum assembly; C:periplasmic space			PNA_98_12-->PNA_99_1
PNA_99_1_03062	PNA_14_2_00822	MEKHLA domain-containing protein						PNA_99_1-->PNA_14_2
PNA_99_1_03072	PNA_14_2_00832	betaine-aldehyde dehydrogenase	3	P:GO:0019285; F:GO:0008802; F:GO:0046872	P:glycine betaine biosynthetic process from choline; F:betaine-aldehyde dehydrogenase activity; F:metal ion binding	EC:1.2; EC:1; EC:1.2.1.8; EC:1.2.1.5; EC:1.2.1.3; EC:1.2.1	Acting on the aldehyde or oxo group of donors; Oxidoreductases; Betaine-aldehyde dehydrogenase; Aldehyde dehydrogenase (NAD(P)(+)); Aldehyde dehydrogenase (NAD(+)); Acting on the aldehyde or oxo group of donors	PNA_99_1-->PNA_14_2
PNA_99_1_04257	PNA_15_3_04391	DUF4225 domain-containing protein	1	C:GO:0016021	C:integral component of membrane			PNA_99_1-->PNA_15_3
PNA_99_1_04261	PNA_15_3_04394	FAD-binding oxidoreductase	1	C:GO:0016020	C:membrane			PNA_99_1-->PNA_15_3
PNA_99_1_04262	PNA_15_3_04395	AraC family transcriptional regulator						PNA_99_1-->PNA_15_3
PNA_99_1_04263	PNA_15_3_04396	EamA family transporter	1	C:GO:0016020	C:membrane			PNA_15_3-->PNA_99_1
PNA_99_1_04268	PNA_15_3_04401	HlyD family secretion protein						PNA_15_3-->PNA_99_1
PNA_99_1_04292	PANS_99_9_04526	hypothetical protein						PNA_99_1-->PANS_99_9
PNA_99_1_04436	PNA_15_3_04509	helix-turn-helix domain-containing protein	2	F:GO:0003677; C:GO:0016021	F:DNA binding; C:integral component of membrane			PNA_15_3-->PNA_99_1
PNA_99_2_00438	PNA_99_1_02340	aminodeoxychorismate lyase	3	P:GO:0046656; F:GO:0008696; F:GO:0030170	P:folic acid biosynthetic process; F:4-amino-4-deoxychorismate lyase activity; F:pyridoxal phosphate binding	EC:4.1; EC:4.1.3.38; EC:4; EC:4.1.3	Carbon-carbon lyases; Aminodeoxychorismate lyase; Lyases; Carbon-carbon lyases	PNA_99_2-->PNA_99_1
PNA_99_2_00879	PNA_98_3_02760	DUF4282 domain-containing protein	1	C:GO:0016021	C:integral component of membrane			PNA_99_2-->PNA_98_3
PNA_99_2_00925	PNA_98_3_02791	inosine/guanosine kinase	3	P:GO:0016310; F:GO:0016301; F:GO:0016773	P:phosphorylation; F:kinase activity; F:phosphotransferase activity, alcohol group as acceptor	EC:2.7.1; EC:2.7; EC:2	Transferring phosphorus-containing groups; Transferring phosphorus-containing groups; Transferases	PNA_99_2-->PNA_98_3
PNA_99_2_00944	PNA_98_3_02810	Hha toxicity attenuator						PNA_99_2-->PNA_98_3
PNA_99_2_00979	PNA_98_3_02846	exodeoxyribonuclease VII small subunit	5	P:GO:0006308; P:GO:0090305; F:GO:0008855; C:GO:0005737; C:GO:0009318	P:DNA catabolic process; P:nucleic acid phosphodiester bond hydrolysis; F:exodeoxyribonuclease VII activity; C:cytoplasm; C:exodeoxyribonuclease VII complex	EC:3.1; EC:3.1.11; EC:3; EC:3.1.15; EC:3.1.11.6	Acting on ester bonds; Acting on ester bonds; Hydrolases; Acting on ester bonds; Exodeoxyribonuclease VII	PNA_99_2-->PNA_98_3
PNA_99_2_01165	PNA_98_12_00761	hypothetical protein						PNA_99_2-->PNA_98_12
PNA_99_2_01878	PNA_98_3_03290	single-stranded DNA-binding protein SSB1	4	P:GO:0006260; P:GO:0006281; P:GO:0006310; F:GO:0003697	P:DNA replication; P:DNA repair; P:DNA recombination; F:single-stranded DNA binding			PNA_99_2-->PNA_98_3
PNA_99_2_01899	PNA_98_3_03311	glutamate/aspartate:proton symporter GltP	6	P:GO:0015810; P:GO:0015813; P:GO:1902600; F:GO:0005280; C:GO:0005886; C:GO:0016021	P:aspartate transmembrane transport; P:L-glutamate transmembrane transport; P:proton transmembrane transport; F:amino acid:proton symporter activity; C:plasma membrane; C:integral component of membrane	EC:7	Translocases	PNA_99_2-->PNA_98_3
PNA_99_2_01902	PNA_98_3_03314	aerotaxis receptor Aer	4	P:GO:0006935; P:GO:0007165; F:GO:0004888; C:GO:0016021	P:chemotaxis; P:signal transduction; F:transmembrane signaling receptor activity; C:integral component of membrane			PNA_99_2-->PNA_98_3
PNA_99_2_01903	PNA_98_3_03315	AraC family transcriptional regulator	3	P:GO:0006355; F:GO:0003700; F:GO:0043565	P:regulation of transcription, DNA-templated; F:DNA-binding transcription factor activity; F:sequence-specific DNA binding			PNA_99_2-->PNA_98_3
PNA_99_2_01906	PNA_98_3_03318	peptide antibiotic transporter SbmA	6	P:GO:0015833; P:GO:0055085; F:GO:0005524; F:GO:0042626; F:GO:1904680; C:GO:0016021	P:peptide transport; P:transmembrane transport; F:ATP binding; F:ATPase-coupled transmembrane transporter activity; F:peptide transmembrane transporter activity; C:integral component of membrane	EC:3.6.1; EC:3.6; EC:3; EC:7.2.2; EC:7; EC:3.6.1.15	Acting on acid anhydrides; Acting on acid anhydrides; Hydrolases; Catalysing the translocation of inorganic cations; Translocases; Nucleoside-triphosphate phosphatase	PNA_99_2-->PNA_98_3
PNA_99_2_01979	PNA_98_3_03391	aldo/keto reductase	1	F:GO:0016491	F:oxidoreductase activity	EC:1	Oxidoreductases	PNA_99_2-->PNA_98_3
PNA_99_2_02014	PNA_98_3_03727	50S ribosomal protein L13	3	P:GO:0006412; F:GO:0003735; C:GO:0005840	P:translation; F:structural constituent of ribosome; C:ribosome			PNA_99_2-->PNA_98_3
PNA_99_2_02027	PNA_98_3_03740	LPS export ABC transporter ATP-binding protein	5	P:GO:0055085; F:GO:0005524; F:GO:0016887; C:GO:0005737; C:GO:0043190	P:transmembrane transport; F:ATP binding; F:ATPase activity; C:cytoplasm; C:ATP-binding cassette (ABC) transporter complex	EC:3.6.1; EC:3.6; EC:3; EC:3.6.1.15	Acting on acid anhydrides; Acting on acid anhydrides; Hydrolases; Nucleoside-triphosphate phosphatase	PNA_99_2-->PNA_98_3
PNA_99_2_02028	PNA_98_3_03741	lipopolysaccharide ABC transporter substrate-binding protein LptA	4	P:GO:0015920; P:GO:0043165; F:GO:0001530; C:GO:0042597	P:lipopolysaccharide transport; P:Gram-negative-bacterium-type cell outer membrane assembly; F:lipopolysaccharide binding; C:periplasmic space			PNA_99_2-->PNA_98_3
PNA_99_2_02053	PNA_98_3_03766	preprotein translocase subunit SecG	5	P:GO:0009306; P:GO:0071806; F:GO:0015450; C:GO:0005886; C:GO:0016021	P:protein secretion; P:protein transmembrane transport; F:P-P-bond-hydrolysis-driven protein transmembrane transporter activity; C:plasma membrane; C:integral component of membrane	EC:7.4.2.3; EC:7.4.2.4; EC:7	Mitochondrial protein-transporting ATPase; Chloroplast protein-transporting ATPase; Translocases	PNA_99_2-->PNA_98_3
PNA_99_2_02669	PNA_98_3_01438	FAD assembly factor SdhE						PNA_99_2-->PNA_98_3
PNA_99_2_03606	PNA_92_7_00802	gluconokinase	4	P:GO:0005975; P:GO:0016310; F:GO:0005524; F:GO:0046316	P:carbohydrate metabolic process; P:phosphorylation; F:ATP binding; F:gluconokinase activity	EC:2.7.1; EC:2.7; EC:2; EC:2.7.1.12	Transferring phosphorus-containing groups; Transferring phosphorus-containing groups; Transferases; Gluconokinase	PNA_99_2-->PNA_92_7
PNA_99_2_03779	PNA_99_14_03892	MULTISPECIES: hypothetical protein						PNA_99_2-->PNA_99_14
PNA_99_2_03798	PNA_98_12_04182	carboxymuconolactone decarboxylase family protein	3	P:GO:0098869; F:GO:0004601; F:GO:0051920	P:cellular oxidant detoxification; F:peroxidase activity; F:peroxiredoxin activity	EC:1.11; EC:1; EC:1.11.1; EC:1.11.1.15	Acting on a peroxide as acceptor; Oxidoreductases; Acting on a peroxide as acceptor; Acting on a peroxide as acceptor	PNA_99_2-->PNA_98_12
PNA_99_2_03805	PNA_98_12_04189	xylulokinase	5	P:GO:0005997; P:GO:0042732; P:GO:0046835; F:GO:0004856; F:GO:0005524	P:xylulose metabolic process; P:D-xylose metabolic process; P:carbohydrate phosphorylation; F:xylulokinase activity; F:ATP binding	EC:2.7.1; EC:2.7.1.17; EC:2.7; EC:2	Transferring phosphorus-containing groups; Xylulokinase; Transferring phosphorus-containing groups; Transferases	PNA_99_2-->PNA_98_12
PNA_99_2_03837	PNA_98_12_04221	GNAT family N-acetyltransferase	1	F:GO:0008080	F:N-acetyltransferase activity	EC:2.3; EC:2; EC:2.3.1	Acyltransferases; Transferases; Acyltransferases	PNA_99_2-->PNA_98_12
PNA_99_2_03839	PNA_98_12_04223	IS110 family transposase	3	P:GO:0006313; F:GO:0003677; F:GO:0004803	P:transposition, DNA-mediated; F:DNA binding; F:transposase activity			PNA_99_2-->PNA_98_12
PNA_99_2_03851	PNA_98_12_04235	hypothetical protein						PNA_99_2-->PNA_98_12
PNA_99_2_03860	PNA_98_12_04244	hypothetical protein						PNA_99_2-->PNA_98_12
PNA_99_2_03863	PNA_98_12_04247	GNAT family N-acetyltransferase	1	F:GO:0008080	F:N-acetyltransferase activity	EC:2.3; EC:2; EC:2.3.1	Acyltransferases; Transferases; Acyltransferases	PNA_99_2-->PNA_98_12
PNA_99_2_03882	PNA_98_12_04265	hypothetical protein						PNA_98_12-->PNA_99_2
PNA_99_2_03884	PNA_98_12_04267	hypothetical protein	2	C:GO:0016020; C:GO:0016021	C:membrane; C:integral component of membrane			PNA_99_2-->PNA_98_12
PNA_99_2_03886	PNA_98_12_04269	conjugal transfer protein TraH						PNA_99_2-->PNA_98_12
PNA_99_2_03887	PNA_98_12_04270	hypothetical protein	1	C:GO:0016020	C:membrane			PNA_98_12-->PNA_99_2
PNA_99_2_04410	PNA_99_14_03950	uracil-DNA glycosylase						PNA_99_2-->PNA_99_14
PNA_99_2_04412	PNA_99_14_03948	universal stress protein	1	C:GO:0005737	C:cytoplasm			PNA_99_2-->PNA_99_14
PNA_99_2_04421	PNA_98_12_04288	XRE family transcriptional regulator						PNA_99_2-->PNA_98_12
PNA_99_2_04422	PNA_98_12_04287	hypothetical protein	1	C:GO:0016021	C:integral component of membrane			PNA_99_2-->PNA_98_12
PNA_99_2_04431	PNA_98_12_04278	hypothetical protein						PNA_99_2-->PNA_98_12
PNA_99_2_04432	PNA_98_12_04277	antirestriction protein						PNA_99_2-->PNA_98_12
PNA_99_2_04435	PNA_98_12_04274	DUF905 domain-containing protein						PNA_99_2-->PNA_98_12
PNA_99_3_00026	PNA_98_3_00798	hypothetical protein B7764_04005						PNA_99_3-->PNA_98_3
PNA_99_3_00054	PNA_98_3_00851	50S ribosomal protein L3 N(5)-glutamine methyltransferase	6	P:GO:0018364; P:GO:0032775; F:GO:0003676; F:GO:0009007; F:GO:0036009; C:GO:0005840	P:peptidyl-glutamine methylation; P:DNA methylation on adenine; F:nucleic acid binding; F:site-specific DNA-methyltransferase (adenine-specific) activity; F:protein-glutamine N-methyltransferase activity; C:ribosome	EC:2.1; EC:2; EC:2.1.1.72; EC:2.1.1	Transferring one-carbon groups; Transferases; Site-specific DNA-methyltransferase (adenine-specific); Transferring one-carbon groups	PNA_99_3-->PNA_98_3
PNA_99_3_00075	PNA_99_14_00582	acetyl-CoA carboxylase, carboxyltransferase subunit beta	7	P:GO:0006633; P:GO:2001295; F:GO:0003989; F:GO:0005524; F:GO:0008270; F:GO:0016743; C:GO:0009317	P:fatty acid biosynthetic process; P:malonyl-CoA biosynthetic process; F:acetyl-CoA carboxylase activity; F:ATP binding; F:zinc ion binding; F:carboxyl- or carbamoyltransferase activity; C:acetyl-CoA carboxylase complex	EC:2.1; EC:2; EC:6.4; EC:6; EC:6.4.1.2; EC:2.1.3	Transferring one-carbon groups; Transferases; Forming carbon-carbon bonds; Ligases; Acetyl-CoA carboxylase; Transferring one-carbon groups	PNA_99_3-->PNA_99_14
PNA_99_3_00100	PNA_99_14_00555	DUF412 domain-containing protein	2	C:GO:0005886; C:GO:0016021	C:plasma membrane; C:integral component of membrane			PNA_99_3-->PNA_99_14
PNA_99_3_00102	PNA_99_14_00553	sugar phosphatase	3	P:GO:0016311; F:GO:0046872; F:GO:0050308	P:dephosphorylation; F:metal ion binding; F:sugar-phosphatase activity	EC:3.1; EC:3.1.3.23; EC:3; EC:3.1.3	Acting on ester bonds; Sugar-phosphatase; Hydrolases; Acting on ester bonds	PNA_99_3-->PNA_99_14
PNA_99_3_00109	PNA_99_14_00546	NADH-quinone oxidoreductase subunit NuoE	3	F:GO:0016491; F:GO:0046872; F:GO:0051537	F:oxidoreductase activity; F:metal ion binding; F:2 iron, 2 sulfur cluster binding	EC:1	Oxidoreductases	PNA_99_3-->PNA_99_14
PNA_99_3_00113	PNA_99_14_00542	NADH-quinone oxidoreductase subunit NuoI	5	F:GO:0005506; F:GO:0048038; F:GO:0050136; F:GO:0051539; C:GO:0005886	F:iron ion binding; F:quinone binding; F:NADH dehydrogenase (quinone) activity; F:4 iron, 4 sulfur cluster binding; C:plasma membrane	EC:1.6; EC:1; EC:1.6.5.11; EC:1.6.5; EC:1.6.99.3; EC:1.6.5.2	Acting on NADH or NADPH; Oxidoreductases; NADH dehydrogenase (quinone); Acting on NADH or NADPH; NADH dehydrogenase; NAD(P)H dehydrogenase (quinone)	PNA_99_3-->PNA_99_14
PNA_99_3_00115	PNA_99_14_00540	NADH-quinone oxidoreductase subunit NuoK	5	P:GO:0042773; F:GO:0048038; F:GO:0050136; C:GO:0005886; C:GO:0016021	P:ATP synthesis coupled electron transport; F:quinone binding; F:NADH dehydrogenase (quinone) activity; C:plasma membrane; C:integral component of membrane	EC:1.6; EC:1; EC:1.6.5.11; EC:1.6.5; EC:1.6.99.3; EC:1.6.5.2	Acting on NADH or NADPH; Oxidoreductases; NADH dehydrogenase (quinone); Acting on NADH or NADPH; NADH dehydrogenase; NAD(P)H dehydrogenase (quinone)	PNA_99_3-->PNA_99_14
PNA_99_3_00119	PNA_99_14_00536	alpha/beta hydrolase	2	P:GO:0006508; F:GO:0008236	P:proteolysis; F:serine-type peptidase activity	EC:3.4; EC:3	Acting on peptide bonds (peptidases); Hydrolases	PNA_99_3-->PNA_99_14
PNA_99_3_00120	PNA_99_14_00535	GNAT family N-acetyltransferase	1	F:GO:0008080	F:N-acetyltransferase activity	EC:2.3; EC:2; EC:2.3.1	Acyltransferases; Transferases; Acyltransferases	PNA_99_3-->PNA_99_14
PNA_99_3_00121	PNA_99_14_00534	glucan biosynthesis protein D	4	P:GO:0016051; F:GO:0003824; F:GO:0030246; C:GO:0042597	P:carbohydrate biosynthetic process; F:catalytic activity; F:carbohydrate binding; C:periplasmic space			PNA_99_3-->PNA_99_14
PNA_99_3_00122	PNA_98_3_00921	stress response protein ElaB	3	F:GO:0043022; C:GO:0005886; C:GO:0016021	F:ribosome binding; C:plasma membrane; C:integral component of membrane			PNA_99_3-->PNA_98_3
PNA_99_3_00142	PNA_98_3_00943	DNA oxidative demethylase AlkB	4	P:GO:0006281; P:GO:0032259; F:GO:0008168; F:GO:0103053	P:DNA repair; P:methylation; F:methyltransferase activity; F:1-ethyladenine demethylase activity	EC:2.1; EC:1.14.11; EC:1; EC:1.14; EC:2; EC:1.14.11.33; EC:2.1.1	Transferring one-carbon groups; Acting on paired donors, with incorporation or reduction of molecular oxygen. The oxygen incorporated need not be derived from O(2); Oxidoreductases; Acting on paired donors, with incorporation or reduction of molecular oxygen. The oxygen incorporated need not be derived from O(2); Transferases; DNA oxidative demethylase; Transferring one-carbon groups	PNA_99_3-->PNA_98_3
PNA_99_3_00161	PNA_98_3_00962	DUF1414 domain-containing protein						PNA_99_3-->PNA_98_3
PNA_99_3_00173	PNA_98_3_00974	bifunctional murein DD-endopeptidase/murein LD-carboxypeptidase	2	P:GO:0006508; F:GO:0004180	P:proteolysis; F:carboxypeptidase activity	EC:3.4.17.11; EC:3.4; EC:3	Glutamate carboxypeptidase; Acting on peptide bonds (peptidases); Hydrolases	PNA_99_3-->PNA_98_3
PNA_99_3_00176	PNA_99_1_00300	elongation factor P-like protein YeiP	3	P:GO:0006414; F:GO:0003746; C:GO:0005737	P:translational elongation; F:translation elongation factor activity; C:cytoplasm			PNA_99_3-->PNA_99_1
PNA_99_3_00276	PNA_99_14_00376	HTH-type transcriptional regulator PuuR	1	F:GO:0003677	F:DNA binding			PNA_99_3-->PNA_99_14
PNA_99_3_00284	PNA_99_1_00189	aldolase						PNA_99_3-->PNA_99_1
PNA_99_3_00290	PNA_99_14_00362	DUF496 family protein						PNA_99_3-->PNA_99_14
PNA_99_3_00295	PNA_99_14_00357	type VI secretion system tube protein Hcp						PNA_99_3-->PNA_99_14
PNA_99_3_00333	PNA_99_14_00318	glyoxylate/hydroxypyruvate reductase A	1	F:GO:0051287	F:NAD binding			PNA_99_3-->PNA_99_14
PNA_99_3_00334	PNA_99_14_00317	amidohydrolase	1	F:GO:0016787	F:hydrolase activity	EC:3	Hydrolases	PNA_99_3-->PNA_99_14
PNA_99_3_00348	PNA_99_14_00303	ribose 1,5-bisphosphokinase	5	P:GO:0006015; P:GO:0019634; P:GO:0046835; F:GO:0005524; F:GO:0033863	P:5-phosphoribose 1-diphosphate biosynthetic process; P:organic phosphonate metabolic process; P:carbohydrate phosphorylation; F:ATP binding; F:ribose 1,5-bisphosphate phosphokinase activity	EC:2.7; EC:2; EC:2.7.4; EC:2.7.4.23	Transferring phosphorus-containing groups; Transferases; Transferring phosphorus-containing groups; Ribose 1,5-bisphosphate phosphokinase	PNA_99_3-->PNA_99_14
PNA_99_3_00410	PNA_99_14_00242	BglG family transcription antiterminator	4	P:GO:0006355; P:GO:0009401; P:GO:0034219; F:GO:0008982	P:regulation of transcription, DNA-templated; P:phosphoenolpyruvate-dependent sugar phosphotransferase system; P:carbohydrate transmembrane transport; F:protein-N(PI)-phosphohistidine-sugar phosphotransferase activity	EC:2.7.1; EC:2.7; EC:2; EC:7; EC:2.7.1.69	Transferring phosphorus-containing groups; Transferring phosphorus-containing groups; Transferases; Translocases; Transferring phosphorus-containing groups	PNA_99_3-->PNA_99_14
PNA_99_3_00476	PNA_99_14_00176	acyl carrier protein						PNA_99_3-->PNA_99_14
PNA_99_3_00480	PNA_99_14_00172	transketolase	2	F:GO:0004802; F:GO:0008661	F:transketolase activity; F:1-deoxy-D-xylulose-5-phosphate synthase activity	EC:2.2; EC:2.2.1.7; EC:2.2.1.1; EC:2; EC:2.2.1	Transferring aldehyde or ketonic groups; 1-deoxy-D-xylulose-5-phosphate synthase; Transketolase; Transferases; Transferring aldehyde or ketonic groups	PNA_99_3-->PNA_99_14
PNA_99_3_00518	PNA_99_14_00134	alpha,alpha-trehalose-phosphate synthase	2	P:GO:0005992; F:GO:0003825	P:trehalose biosynthetic process; F:alpha,alpha-trehalose-phosphate synthase (UDP-forming) activity	EC:2.4.1.15; EC:2.4; EC:2; EC:2.4.1	Alpha,alpha-trehalose-phosphate synthase (UDP-forming); Glycosyltransferases; Transferases; Glycosyltransferases	PNA_99_3-->PNA_99_14
PNA_99_3_00521	PNA_99_14_00131	flagellar motor stator protein MotA	4	P:GO:0006811; P:GO:0097588; C:GO:0005886; C:GO:0016021	P:ion transport; P:archaeal or bacterial-type flagellum-dependent cell motility; C:plasma membrane; C:integral component of membrane			PNA_99_3-->PNA_99_14
PNA_99_3_00534	PNA_99_14_00119	flagellar protein FlhE						PNA_99_3-->PNA_99_14
PNA_99_3_00548	PNA_99_14_00106	MAPEG family protein	1	C:GO:0016021	C:integral component of membrane			PNA_99_3-->PNA_99_14
PNA_99_3_00551	PNA_99_14_00103	dihydroneopterin triphosphate diphosphatase	3	P:GO:0046656; F:GO:0008828; F:GO:0019177	P:folic acid biosynthetic process; F:dATP pyrophosphohydrolase activity; F:dihydroneopterin triphosphate pyrophosphohydrolase activity	EC:3.6.1.56; EC:3.6.1; EC:3.6; EC:3; EC:3.6.1.9	2-hydroxy-dATP diphosphatase; Acting on acid anhydrides; Acting on acid anhydrides; Hydrolases; Nucleotide diphosphatase	PNA_99_3-->PNA_99_14
PNA_99_3_00591	PNA_99_14_00063	MFS transporter	3	P:GO:0055085; F:GO:0022857; C:GO:0016021	P:transmembrane transport; F:transmembrane transporter activity; C:integral component of membrane	EC:7	Translocases	PNA_99_3-->PNA_99_14
PNA_99_3_00597	PNA_99_14_00057	RNA chaperone ProQ	4	P:GO:0010608; F:GO:0033592; F:GO:0034057; C:GO:0005737	P:posttranscriptional regulation of gene expression; F:RNA strand annealing activity; F:RNA strand-exchange activity; C:cytoplasm			PNA_99_3-->PNA_99_14
PNA_99_3_00646	PNA_99_14_00008	DUF1315 family protein						PNA_99_3-->PNA_99_14
PNA_99_3_00647	PNA_99_14_00007	bifunctional nicotinamidase/pyrazinamidase	1	F:GO:0008936	F:nicotinamidase activity	EC:3.5.1; EC:3.5; EC:3; EC:3.5.1.19	Acting on carbon-nitrogen bonds, other than peptide bonds; Acting on carbon-nitrogen bonds, other than peptide bonds; Hydrolases; Nicotinamidase	PNA_99_3-->PNA_99_14
PNA_99_3_00868	PNA_99_14_03987	5-oxoprolinase subunit PxpB	2	F:GO:0004039; F:GO:0005524	F:allophanate hydrolase activity; F:ATP binding	EC:3.5.1; EC:3.5.1.54; EC:3.5; EC:3	Acting on carbon-nitrogen bonds, other than peptide bonds; Allophanate hydrolase; Acting on carbon-nitrogen bonds, other than peptide bonds; Hydrolases	PNA_99_3-->PNA_99_14
PNA_99_3_00878	PNA_99_14_03977	succinate dehydrogenase membrane anchor subunit	8	P:GO:0006099; P:GO:0022900; F:GO:0000104; F:GO:0009055; F:GO:0020037; F:GO:0046872; C:GO:0005886; C:GO:0016021	P:tricarboxylic acid cycle; P:electron transport chain; F:succinate dehydrogenase activity; F:electron transfer activity; F:heme binding; F:metal ion binding; C:plasma membrane; C:integral component of membrane	EC:1.3; EC:1	Acting on the CH-CH group of donors; Oxidoreductases	PNA_99_3-->PNA_99_14
PNA_99_3_01689	PNA_99_14_02603	cupin domain-containing protein						PNA_99_3-->PNA_99_14
PNA_99_3_01691	PNA_99_14_02601	peptide chain release factor 2	3	P:GO:0006415; F:GO:0016149; C:GO:0005737	P:translational termination; F:translation release factor activity, codon specific; C:cytoplasm			PNA_99_3-->PNA_99_14
PNA_99_3_01694	PNA_99_14_02598	site-specific tyrosine recombinase XerD	8	P:GO:0006313; P:GO:0007049; P:GO:0007059; P:GO:0015074; P:GO:0051301; F:GO:0003677; F:GO:0009037; C:GO:0005737	P:transposition, DNA-mediated; P:cell cycle; P:chromosome segregation; P:DNA integration; P:cell division; F:DNA binding; F:tyrosine-based site-specific recombinase activity; C:cytoplasm			PNA_99_3-->PNA_99_14
PNA_99_3_01725	PNA_99_14_02367	Putative membrane protein						PNA_99_3-->PNA_99_14
PNA_99_3_01775	PNA_99_14_02562	deoxyribonuclease I	3	P:GO:0006259; P:GO:0090305; F:GO:0004530	P:DNA metabolic process; P:nucleic acid phosphodiester bond hydrolysis; F:deoxyribonuclease I activity	EC:3.1.30; EC:3.1; EC:3.1.21; EC:3.1.21.1; EC:3	Acting on ester bonds; Acting on ester bonds; Acting on ester bonds; Deoxyribonuclease I; Hydrolases	PNA_99_3-->PNA_99_14
PNA_99_3_01785	PNA_99_14_02552	GntR family transcriptional regulator	3	P:GO:0006355; F:GO:0003677; F:GO:0003700	P:regulation of transcription, DNA-templated; F:DNA binding; F:DNA-binding transcription factor activity			PNA_99_3-->PNA_99_14
PNA_99_3_01787	PNA_99_14_02550	PTS mannitol transporter subunit IIB	4	P:GO:0009401; P:GO:0034219; F:GO:0008982; F:GO:0103111	P:phosphoenolpyruvate-dependent sugar phosphotransferase system; P:carbohydrate transmembrane transport; F:protein-N(PI)-phosphohistidine-sugar phosphotransferase activity; F:D-glucosamine PTS permease activity	EC:2.7.1; EC:2.7; EC:2; EC:7; EC:2.7.1.69	Transferring phosphorus-containing groups; Transferring phosphorus-containing groups; Transferases; Translocases; Transferring phosphorus-containing groups	PNA_99_3-->PNA_99_14
PNA_99_3_01807	PNA_98_7_01803	cytochrome d ubiquinol oxidase subunit II	3	F:GO:0016491; C:GO:0005886; C:GO:0016021	F:oxidoreductase activity; C:plasma membrane; C:integral component of membrane	EC:1	Oxidoreductases	PNA_99_3-->PNA_98_7
PNA_99_3_01851	PNA_99_14_02485	homocitrate synthase NifV	2	P:GO:0019752; F:GO:0004410	P:carboxylic acid metabolic process; F:homocitrate synthase activity	EC:2.3.3; EC:2.3; EC:2; EC:2.3.3.14	Acyltransferases; Acyltransferases; Transferases; Homocitrate synthase	PNA_99_3-->PNA_99_14
PNA_99_3_01968	PNA_99_14_02474	phosphopentomutase	7	P:GO:0006015; P:GO:0009264; P:GO:0043094; F:GO:0000287; F:GO:0008973; F:GO:0030145; C:GO:0005737	P:5-phosphoribose 1-diphosphate biosynthetic process; P:deoxyribonucleotide catabolic process; P:cellular metabolic compound salvage; F:magnesium ion binding; F:phosphopentomutase activity; F:manganese ion binding; C:cytoplasm	EC:5.4; EC:5.4.2.7; EC:5; EC:5.4.2	Intramolecular transferases; Phosphopentomutase; Isomerases; Intramolecular transferases	PNA_99_3-->PNA_99_14
PNA_99_3_01974	PNA_99_14_02468	molecular chaperone OsmY						PNA_99_3-->PNA_99_14
PNA_99_3_01976	PNA_99_14_02466	pentapeptide repeat-containing protein						PNA_99_3-->PNA_99_14
PNA_99_3_01989	PNA_98_7_01877	amino acid ABC transporter permease	4	P:GO:0055085; P:GO:0071705; F:GO:0022857; C:GO:0043190	P:transmembrane transport; P:nitrogen compound transport; F:transmembrane transporter activity; C:ATP-binding cassette (ABC) transporter complex	EC:7	Translocases	PNA_99_3-->PNA_98_7
PNA_99_3_02035	PNA_99_14_02408	ketose-bisphosphate aldolase	3	P:GO:0005975; F:GO:0008270; F:GO:0009025	P:carbohydrate metabolic process; F:zinc ion binding; F:tagatose-bisphosphate aldolase activity	EC:4.1.2; EC:4.1; EC:4; EC:4.1.2.40	Carbon-carbon lyases; Carbon-carbon lyases; Lyases; Tagatose-bisphosphate aldolase	PNA_99_3-->PNA_99_14
PNA_99_3_02049	PNA_99_14_02394	accessory factor UbiK family protein	2	P:GO:0006744; C:GO:0005737	P:ubiquinone biosynthetic process; C:cytoplasm			PNA_99_3-->PNA_99_14
PNA_99_3_02056	PNA_99_14_02387	bifunctional dihydroneopterin aldolase/7,8-dihydroneopterin epimerase	4	P:GO:0046654; P:GO:0046656; F:GO:0004150; F:GO:0016853	P:tetrahydrofolate biosynthetic process; P:folic acid biosynthetic process; F:dihydroneopterin aldolase activity; F:isomerase activity	EC:4.1.2; EC:4.1; EC:4.1.2.25; EC:4; EC:5	Carbon-carbon lyases; Carbon-carbon lyases; Dihydroneopterin aldolase; Lyases; Isomerases	PNA_99_3-->PNA_99_14
PNA_99_3_02089	PNA_99_14_02340	hypothetical protein						PNA_99_3-->PNA_99_14
PNA_99_3_02582	PNA_99_14_04022	ribosome silencing factor	4	P:GO:0017148; P:GO:0042256; P:GO:0090071; C:GO:0005737	P:negative regulation of translation; P:mature ribosome assembly; P:negative regulation of ribosome biogenesis; C:cytoplasm			PNA_99_3-->PNA_99_14
PNA_99_3_02585	PNA_98_3_02103	rod shape-determining protein RodA	6	P:GO:0008360; P:GO:0009252; P:GO:0051301; P:GO:0071555; F:GO:0008955; C:GO:0005887	P:regulation of cell shape; P:peptidoglycan biosynthetic process; P:cell division; P:cell wall organization; F:peptidoglycan glycosyltransferase activity; C:integral component of plasma membrane	EC:2.4; EC:2; EC:2.4.1.129; EC:2.4.1	Glycosyltransferases; Transferases; Peptidoglycan glycosyltransferase; Glycosyltransferases	PNA_99_3-->PNA_98_3
PNA_99_3_02588	PNA_98_3_02106	DUF493 family protein						PNA_99_3-->PNA_98_3
PNA_99_3_02590	PNA_98_3_02108	lipoyl synthase	8	P:GO:0009107; P:GO:0009249; F:GO:0016992; F:GO:0046872; F:GO:0051539; F:GO:0102552; F:GO:0102553; C:GO:0005737	P:lipoate biosynthetic process; P:protein lipoylation; F:lipoate synthase activity; F:metal ion binding; F:4 iron, 4 sulfur cluster binding; F:lipoyl synthase activity (acting on glycine-cleavage complex H protein; F:lipoyl synthase activity (acting on pyruvate dehydrogenase E2 protein); C:cytoplasm	EC:2.8.1; EC:2.8.1.8; EC:2; EC:2.8	Transferring sulfur-containing groups; Lipoyl synthase; Transferases; Transferring sulfur-containing groups	PNA_99_3-->PNA_98_3
PNA_99_3_02591	PNA_98_3_02109	twin-arginine translocase subunit TatE	4	P:GO:0043953; F:GO:0008320; C:GO:0005887; C:GO:0033281	P:protein transport by the Tat complex; F:protein transmembrane transporter activity; C:integral component of plasma membrane; C:TAT protein transport complex	EC:7	Translocases	PNA_99_3-->PNA_98_3
PNA_99_3_02592	PNA_98_3_02110	deaminated glutathione amidase	1	P:GO:0006807	P:nitrogen compound metabolic process			PNA_99_3-->PNA_98_3
PNA_99_3_02597	PNA_98_3_02115	gluconate transporter	3	P:GO:0035429; F:GO:0015128; C:GO:0016021	P:gluconate transmembrane transport; F:gluconate transmembrane transporter activity; C:integral component of membrane	EC:7	Translocases	PNA_99_3-->PNA_98_3
PNA_99_3_02599	PNA_98_3_02117	HAD family hydrolase	2	F:GO:0016787; F:GO:0046872	F:hydrolase activity; F:metal ion binding	EC:3	Hydrolases	PNA_99_3-->PNA_98_3
PNA_99_3_02602	PNA_98_3_02120	HAAAP family serine/threonine permease	4	P:GO:0003333; F:GO:0015171; C:GO:0005886; C:GO:0016021	P:amino acid transmembrane transport; F:amino acid transmembrane transporter activity; C:plasma membrane; C:integral component of membrane	EC:7	Translocases	PNA_99_3-->PNA_98_3
PNA_99_3_02604	PNA_98_3_02122	phosphatase PAP2 family protein	3	P:GO:0016311; F:GO:0003993; C:GO:0030288	P:dephosphorylation; F:acid phosphatase activity; C:outer membrane-bounded periplasmic space	EC:3.1; EC:3; EC:3.1.3.2; EC:3.1.3	Acting on ester bonds; Hydrolases; Acid phosphatase; Acting on ester bonds	PNA_99_3-->PNA_98_3
PNA_99_3_02605	PNA_98_3_02123	AI-2E family transporter	1	C:GO:0016021	C:integral component of membrane			PNA_99_3-->PNA_98_3
PNA_99_3_02606	PNA_98_3_02124	MULTISPECIES: hypothetical protein						PNA_99_3-->PNA_98_3
PNA_99_3_02616	PNA_98_3_02134	sugar porter family MFS transporter	3	P:GO:0055085; F:GO:0022857; C:GO:0016021	P:transmembrane transport; F:transmembrane transporter activity; C:integral component of membrane	EC:7	Translocases	PNA_99_3-->PNA_98_3
PNA_99_3_02619	PNA_98_3_02137	hypothetical protein						PNA_99_3-->PNA_98_3
PNA_99_3_02621	PNA_98_3_02139	autotransporter outer membrane beta-barrel domain-containing protein	1	C:GO:0019867	C:outer membrane			PNA_99_3-->PNA_98_3
PNA_99_3_02622	PNA_98_3_02140	FAD-NAD(P)-binding protein						PNA_99_3-->PNA_98_3
PNA_99_3_02625	PNA_98_3_02143	MFS transporter	6	P:GO:0006814; P:GO:0008643; P:GO:0055085; F:GO:0015293; C:GO:0005886; C:GO:0016021	P:sodium ion transport; P:carbohydrate transport; P:transmembrane transport; F:symporter activity; C:plasma membrane; C:integral component of membrane	EC:7	Translocases	PNA_99_3-->PNA_98_3
PNA_99_3_02626	PNA_98_3_02144	fucose isomerase	3	P:GO:0006004; F:GO:0008736; C:GO:0005737	P:fucose metabolic process; F:L-fucose isomerase activity; C:cytoplasm	EC:5.3.1.25; EC:5.3; EC:5; EC:5.3.1	L-fucose isomerase; Intramolecular oxidoreductases; Isomerases; Intramolecular oxidoreductases	PNA_99_3-->PNA_98_3
PNA_99_3_02628	PNA_98_3_02146	DUF1868 domain-containing protein						PNA_99_3-->PNA_98_3
PNA_99_3_02629	PNA_98_3_02147	hypothetical protein	1	C:GO:0016021	C:integral component of membrane			PNA_99_3-->PNA_98_3
PNA_99_3_02631	PNA_98_3_02149	oligopeptide ABC transporter substrate-binding protein OppA	2	P:GO:0055085; C:GO:0043190	P:transmembrane transport; C:ATP-binding cassette (ABC) transporter complex			PNA_99_3-->PNA_98_3
PNA_99_3_03926	PNA_99_14_01911	DUF4156 domain-containing protein						PNA_99_3-->PNA_99_14
PNA_99_3_03937	PNA_98_3_03727	50S ribosomal protein L13	3	P:GO:0006412; F:GO:0003735; C:GO:0005840	P:translation; F:structural constituent of ribosome; C:ribosome			PNA_99_3-->PNA_98_3
PNA_99_3_03945	PNA_98_3_03735	PTS phosphocarrier protein NPr	1	F:GO:0016740	F:transferase activity	EC:2	Transferases	PNA_99_3-->PNA_98_3
PNA_99_3_03946	PNA_99_14_01931	RNase adapter RapZ	3	F:GO:0003723; F:GO:0005524; F:GO:0005525	F:RNA binding; F:ATP binding; F:GTP binding			PNA_99_3-->PNA_99_14
PNA_99_3_03947	PNA_99_14_01932	PTS IIA-like nitrogen regulatory protein PtsN	3	P:GO:0009401; P:GO:0034219; F:GO:0008982	P:phosphoenolpyruvate-dependent sugar phosphotransferase system; P:carbohydrate transmembrane transport; F:protein-N(PI)-phosphohistidine-sugar phosphotransferase activity	EC:2.7.1; EC:2.7; EC:2; EC:7; EC:2.7.1.69	Transferring phosphorus-containing groups; Transferring phosphorus-containing groups; Transferases; Translocases; Transferring phosphorus-containing groups	PNA_99_3-->PNA_99_14
PNA_99_3_03949	PNA_99_14_01934	RNA polymerase factor sigma-54	6	P:GO:0045893; P:GO:2000142; F:GO:0001216; F:GO:0003677; F:GO:0003899; F:GO:0016987	P:positive regulation of transcription, DNA-templated; P:regulation of DNA-templated transcription, initiation; F:DNA-binding transcription activator activity; F:DNA binding; F:DNA-directed 5'-3' RNA polymerase activity; F:sigma factor activity	EC:2.7; EC:2; EC:2.7.7; EC:2.7.7.6	Transferring phosphorus-containing groups; Transferases; Transferring phosphorus-containing groups; DNA-directed RNA polymerase	PNA_99_3-->PNA_99_14
PNA_99_3_03952	PNA_99_14_01937	LPS export ABC transporter periplasmic protein LptC	4	P:GO:0015920; P:GO:0043165; F:GO:0015221; C:GO:0005887	P:lipopolysaccharide transport; P:Gram-negative-bacterium-type cell outer membrane assembly; F:lipopolysaccharide transmembrane transporter activity; C:integral component of plasma membrane	EC:7	Translocases	PNA_99_3-->PNA_99_14
PNA_99_3_03958	PNA_99_14_01943	outer membrane lipid asymmetry maintenance protein MlaD	2	P:GO:0015914; C:GO:0016021	P:phospholipid transport; C:integral component of membrane			PNA_99_3-->PNA_99_14
PNA_99_3_03968	PNA_98_3_03758	hotdog fold thioesterase						PNA_99_3-->PNA_98_3
PNA_99_3_03970	PNA_98_3_03760	transcription elongation factor GreA	5	P:GO:0006414; P:GO:0032784; F:GO:0003677; F:GO:0003746; F:GO:0070063	P:translational elongation; P:regulation of DNA-templated transcription, elongation; F:DNA binding; F:translation elongation factor activity; F:RNA polymerase binding			PNA_99_3-->PNA_98_3
PNA_99_3_03988	PNA_99_9_01126	U32 family peptidase	3	P:GO:0006508; P:GO:0006744; F:GO:0008233	P:proteolysis; P:ubiquinone biosynthetic process; F:peptidase activity	EC:3.4; EC:3	Acting on peptide bonds (peptidases); Hydrolases	PNA_99_3-->PNA_99_9
PNA_99_3_04009	PNA_98_7_02346	aspartate carbamoyltransferase regulatory subunit	5	P:GO:0006207; P:GO:0006221; F:GO:0016740; F:GO:0046872; C:GO:0009347	P:'de novo' pyrimidine nucleobase biosynthetic process; P:pyrimidine nucleotide biosynthetic process; F:transferase activity; F:metal ion binding; C:aspartate carbamoyltransferase complex	EC:2	Transferases	PNA_99_3-->PNA_98_7
PNA_99_3_04113	PNA_99_14_03936	GNAT family N-acetyltransferase	1	F:GO:0016740	F:transferase activity	EC:2	Transferases	PNA_99_3-->PNA_99_14
PNA_99_3_04114	PNA_99_14_03935	AraC family ligand binding domain-containing protein						PNA_99_3-->PNA_99_14
PNA_99_3_04115	PNA_99_14_03934	Uncharacterised protein						PNA_99_3-->PNA_99_14
PNA_99_3_04116	PNA_99_14_03933	arginase family protein	2	F:GO:0016787; F:GO:0046872	F:hydrolase activity; F:metal ion binding	EC:3	Hydrolases	PNA_99_3-->PNA_99_14
PNA_99_3_04120	PNA_99_14_03929	FAD-binding oxidoreductase	1	C:GO:0016020	C:membrane			PNA_99_3-->PNA_99_14
PNA_99_3_04130	PNA_99_14_03920	phospholipase D family protein						PNA_99_3-->PNA_99_14
PNA_99_3_04132	PNA_99_14_03918	Uncharacterised protein	1	C:GO:0016020	C:membrane			PNA_99_3-->PNA_99_14
PNA_99_3_04133	PNA_99_14_03917	DUF4225 domain-containing protein	1	C:GO:0016021	C:integral component of membrane			PNA_99_3-->PNA_99_14
PNA_99_3_04135	PNA_99_14_03915	SOS response-associated peptidase family protein	4	P:GO:0009987; P:GO:0019538; F:GO:0003677; F:GO:0016787	P:cellular process; P:protein metabolic process; F:DNA binding; F:hydrolase activity	EC:3	Hydrolases	PNA_99_3-->PNA_99_14
PNA_99_3_04141	PNA_99_14_03909	KAP-like P-loop domain-containing protein						PNA_99_3-->PNA_99_14
PNA_99_3_04143	PNA_99_14_03907	Gfo/Idh/MocA family oxidoreductase	1	F:GO:0016491	F:oxidoreductase activity	EC:1	Oxidoreductases	PNA_99_3-->PNA_99_14
PNA_99_3_04144	PNA_99_14_03906	DegT/DnrJ/EryC1/StrS family aminotransferase	1	F:GO:0008483	F:transaminase activity	EC:2.6.1; EC:2; EC:2.6	Transferring nitrogenous groups; Transferases; Transferring nitrogenous groups	PNA_99_3-->PNA_99_14
PNA_99_3_04150	PNA_99_14_03900	S-methyl-5'-thioadenosine phosphorylase	3	P:GO:0006166; P:GO:0019509; F:GO:0017061	P:purine ribonucleoside salvage; P:L-methionine salvage from methylthioadenosine; F:S-methyl-5-thioadenosine phosphorylase activity	EC:2.4.2; EC:2.4.2.1; EC:2.4; EC:2.4.2.28; EC:2	Glycosyltransferases; Purine-nucleoside phosphorylase; Glycosyltransferases; S-methyl-5'-thioadenosine phosphorylase; Transferases	PNA_99_3-->PNA_99_14
PNA_99_3_04157	PNA_98_3_04564	hypothetical protein						PNA_99_3-->PNA_98_3
PNA_99_3_04159	PNA_99_14_03891	type II toxin-antitoxin system RelE/ParE family toxin						PNA_99_3-->PNA_99_14
PNA_99_3_04214	PNA_99_14_02633	DUF423 domain-containing protein	1	C:GO:0016021	C:integral component of membrane			PNA_99_3-->PNA_99_14
PNA_99_3_04225	PNA_99_1_02532	glucarate dehydratase	1	P:GO:0009063	P:cellular amino acid catabolic process			PNA_99_3-->PNA_99_1
PNA_99_3_04305	PNA_99_14_02728	fructose-1-phosphate/6-phosphogluconate phosphatase	2	F:GO:0016787; F:GO:0046872	F:hydrolase activity; F:metal ion binding	EC:3	Hydrolases	PNA_99_3-->PNA_99_14
PNA_99_3_04475	PNA_99_9_03504	ABC transporter permease	4	P:GO:0055085; F:GO:0022857; C:GO:0005886; C:GO:0016021	P:transmembrane transport; F:transmembrane transporter activity; C:plasma membrane; C:integral component of membrane	EC:7	Translocases	PNA_99_3-->PNA_99_9
PNA_99_6_00440	PNA_98_12_00744	DUF1311 domain-containing protein						PNA_99_6-->PNA_98_12
PNA_99_6_00441	PNA_98_12_00745	Uncharacterised protein						PNA_98_12-->PNA_99_6
PNA_99_6_03031	PNA_99_1_03582	flagellar filament capping protein FliD	5	P:GO:0007155; P:GO:0071973; C:GO:0005576; C:GO:0009421; C:GO:0009424	P:cell adhesion; P:bacterial-type flagellum-dependent cell motility; C:extracellular region; C:bacterial-type flagellum filament cap; C:bacterial-type flagellum hook			PNA_99_6-->PNA_99_1
PNA_99_6_03516	PNA_99_9_00965	N-acetylmuramic acid 6-phosphate etherase	7	P:GO:0005975; P:GO:0009254; P:GO:0046348; P:GO:0097173; P:GO:0097175; F:GO:0016835; F:GO:0097367	P:carbohydrate metabolic process; P:peptidoglycan turnover; P:amino sugar catabolic process; P:N-acetylmuramic acid catabolic process; P:1,6-anhydro-N-acetyl-beta-muramic acid catabolic process; F:carbon-oxygen lyase activity; F:carbohydrate derivative binding	EC:4.2; EC:4	Carbon-oxygen lyases; Lyases	PNA_99_9-->PNA_99_6
PNA_99_6_03905	PNA_99_8_02636	EF-P beta-lysylation protein EpmB	3	F:GO:0016853; F:GO:0046872; F:GO:0051539	F:isomerase activity; F:metal ion binding; F:4 iron, 4 sulfur cluster binding	EC:5	Isomerases	PNA_99_8-->PNA_99_6
PNA_99_7_03497	PNA_99_9_00965	N-acetylmuramic acid 6-phosphate etherase	7	P:GO:0005975; P:GO:0009254; P:GO:0046348; P:GO:0097173; P:GO:0097175; F:GO:0016835; F:GO:0097367	P:carbohydrate metabolic process; P:peptidoglycan turnover; P:amino sugar catabolic process; P:N-acetylmuramic acid catabolic process; P:1,6-anhydro-N-acetyl-beta-muramic acid catabolic process; F:carbon-oxygen lyase activity; F:carbohydrate derivative binding	EC:4.2; EC:4	Carbon-oxygen lyases; Lyases	PNA_99_7-->PNA_99_9
PNA_99_7_03556	PNA_99_8_02681	TonB-dependent siderophore receptor	5	P:GO:0044718; P:GO:0055072; F:GO:0015344; F:GO:0038023; C:GO:0009279	P:siderophore transmembrane transport; P:iron ion homeostasis; F:siderophore uptake transmembrane transporter activity; F:signaling receptor activity; C:cell outer membrane	EC:7	Translocases	PNA_99_7-->PNA_99_8
PNA_99_7_03582	PNA_99_8_02655	Tar ligand binding domain-containing protein	5	P:GO:0006935; P:GO:0007165; F:GO:0004888; C:GO:0005886; C:GO:0016021	P:chemotaxis; P:signal transduction; F:transmembrane signaling receptor activity; C:plasma membrane; C:integral component of membrane			PNA_99_7-->PNA_99_8
PNA_99_7_03677	PANS_99_29_04349	hypothetical protein DUGA6_62090						PANS_99_29-->PNA_99_7
PNA_99_7_03907	PNA_99_8_02636	EF-P beta-lysylation protein EpmB	3	F:GO:0016853; F:GO:0046872; F:GO:0051539	F:isomerase activity; F:metal ion binding; F:4 iron, 4 sulfur cluster binding	EC:5	Isomerases	PNA_99_7-->PNA_99_8
PNA_99_8_01221	PNA_98_11_02679	IS3 family transposase	4	P:GO:0006313; P:GO:0015074; F:GO:0003677; F:GO:0004803	P:transposition, DNA-mediated; P:DNA integration; F:DNA binding; F:transposase activity			PNA_98_11-->PNA_99_8
PNA_99_8_01222	PNA_98_11_02678	integrase catalytic subunit	3	P:GO:0015074; P:GO:0032196; F:GO:0003676	P:DNA integration; P:transposition; F:nucleic acid binding			PNA_98_11-->PNA_99_8
PNA_99_8_01566	PNA_98_11_02325	autoinducer synthase	2	P:GO:0009372; F:GO:0061579	P:quorum sensing; F:N-acyl homoserine lactone synthase activity	EC:2.3; EC:2.3.1.184; EC:2; EC:2.3.1	Acyltransferases; Acyl-homoserine-lactone synthase; Transferases; Acyltransferases	PNA_98_11-->PNA_99_8
PNA_99_8_01846	PNA_98_11_00268	ammonia-dependent NAD(+) synthetase	7	P:GO:0009435; F:GO:0003952; F:GO:0004359; F:GO:0005524; F:GO:0008795; F:GO:0046872; C:GO:0005737	P:NAD biosynthetic process; F:NAD+ synthase (glutamine-hydrolyzing) activity; F:glutaminase activity; F:ATP binding; F:NAD+ synthase activity; F:metal ion binding; C:cytoplasm	EC:3.5.1.2; EC:3.5.1; EC:6.3.1.5; EC:6.3.5.1; EC:6.3; EC:3.5; EC:3; EC:6.3.1; EC:6; EC:6.3.5	Glutaminase; Acting on carbon-nitrogen bonds, other than peptide bonds; NAD(+) synthase; NAD(+) synthase (glutamine-hydrolyzing); Forming carbon-nitrogen bonds; Acting on carbon-nitrogen bonds, other than peptide bonds; Hydrolases; Forming carbon-nitrogen bonds; Ligases; Forming carbon-nitrogen bonds	PNA_99_8-->PNA_98_11
PNA_99_8_01868	PNA_98_12_00075	diguanylate phosphodiesterase						PNA_98_12-->PNA_99_8
PNA_99_8_01974	PNA_98_11_00395	MULTISPECIES: hypothetical protein						PNA_99_8-->PNA_98_11
PNA_99_8_02020	PNA_98_11_00439	pyrroloquinoline quinone biosynthesis protein PqqB	1	P:GO:0018189	P:pyrroloquinoline quinone biosynthetic process			PNA_99_8-->PNA_98_11
PNA_99_8_02053	PNA_98_11_00473	LysR family transcriptional regulator	2	P:GO:0006355; F:GO:0003700	P:regulation of transcription, DNA-templated; F:DNA-binding transcription factor activity			PNA_99_8-->PNA_98_11
PNA_99_8_02075	PNA_98_11_00495	maltose ABC transporter permease MalF	3	P:GO:0008643; P:GO:0055085; C:GO:0043190	P:carbohydrate transport; P:transmembrane transport; C:ATP-binding cassette (ABC) transporter complex			PNA_98_11-->PNA_99_8
PNA_99_8_02114	PNA_99_14_02605	MFS transporter	3	P:GO:0055085; F:GO:0022857; C:GO:0016021	P:transmembrane transport; F:transmembrane transporter activity; C:integral component of membrane	EC:7	Translocases	PNA_99_14-->PNA_99_8
PNA_99_8_02125	PNA_99_14_02594	tRNA-modifying protein YgfZ	4	P:GO:0008033; P:GO:0009451; F:GO:0005542; C:GO:0005737	P:tRNA processing; P:RNA modification; F:folic acid binding; C:cytoplasm			PNA_99_8-->PNA_99_14
PNA_99_8_02135	PNA_99_14_02584	Xaa-Pro aminopeptidase						PNA_99_14-->PNA_99_8
PNA_99_8_02156	PNA_99_14_02563	SprT family zinc-dependent metalloprotease	2	F:GO:0008270; C:GO:0005737	F:zinc ion binding; C:cytoplasm			PNA_99_14-->PNA_99_8
PNA_99_8_02165	PNA_99_14_02554	XTP/dITP diphosphatase	7	P:GO:0009117; P:GO:0009146; F:GO:0000166; F:GO:0017111; F:GO:0035870; F:GO:0036222; F:GO:0046872	P:nucleotide metabolic process; P:purine nucleoside triphosphate catabolic process; F:nucleotide binding; F:nucleoside-triphosphatase activity; F:dITP diphosphatase activity; F:XTP diphosphatase activity; F:metal ion binding	EC:3.6.1.66; EC:3.6.1; EC:3.6; EC:3; EC:3.6.1.9; EC:3.6.1.15	XTP/dITP diphosphatase; Acting on acid anhydrides; Acting on acid anhydrides; Hydrolases; Nucleotide diphosphatase; Nucleoside-triphosphate phosphatase	PNA_99_8-->PNA_99_14
PNA_99_8_02166	PNA_99_14_02553	radical SAM family heme chaperone HemW	5	P:GO:0006779; F:GO:0004109; F:GO:0046872; F:GO:0051539; C:GO:0005737	P:porphyrin-containing compound biosynthetic process; F:coproporphyrinogen oxidase activity; F:metal ion binding; F:4 iron, 4 sulfur cluster binding; C:cytoplasm	EC:1.3; EC:1; EC:1.3.3.3; EC:1.3.3	Acting on the CH-CH group of donors; Oxidoreductases; Coproporphyrinogen oxidase; Acting on the CH-CH group of donors	PNA_99_8-->PNA_99_14
PNA_99_8_02168	PNA_99_14_02551	PTS sugar transporter subunit IIA	2	P:GO:0008643; F:GO:0016740	P:carbohydrate transport; F:transferase activity	EC:2	Transferases	PNA_99_14-->PNA_99_8
PNA_99_8_02180	PNA_99_14_02539	hypothetical protein B9Q16_20545						PNA_99_14-->PNA_99_8
PNA_99_8_02192	PNA_99_14_02527	SDR family oxidoreductase						PNA_99_8-->PNA_99_14
PNA_99_8_02195	PNA_99_14_02524	winged helix-turn-helix transcriptional regulator	3	P:GO:0006355; F:GO:0003677; F:GO:0003700	P:regulation of transcription, DNA-templated; F:DNA binding; F:DNA-binding transcription factor activity			PNA_99_14-->PNA_99_8
PNA_99_8_02207	PNA_99_14_02513	chemotaxis protein	4	P:GO:0006935; P:GO:0007165; F:GO:0004888; C:GO:0016021	P:chemotaxis; P:signal transduction; F:transmembrane signaling receptor activity; C:integral component of membrane			PNA_99_14-->PNA_99_8
PNA_99_8_02208	PNA_99_14_02512	acyl-CoA thioester hydrolase	1	F:GO:0016787	F:hydrolase activity	EC:3	Hydrolases	PNA_99_14-->PNA_99_8
PNA_99_8_02211	PNA_99_14_02509	DUF1868 domain-containing protein						PNA_99_8-->PNA_99_14
PNA_99_8_02222	PNA_99_14_02498	MFS transporter	3	P:GO:0055085; F:GO:0022857; C:GO:0016021	P:transmembrane transport; F:transmembrane transporter activity; C:integral component of membrane	EC:7	Translocases	PNA_99_8-->PNA_99_14
PNA_99_8_02229	PNA_99_14_02491	MFS transporter	3	P:GO:0055085; F:GO:0022857; C:GO:0016021	P:transmembrane transport; F:transmembrane transporter activity; C:integral component of membrane	EC:7	Translocases	PNA_99_8-->PNA_99_14
PNA_99_8_02244	PNA_99_14_02477	GGDEF domain-containing protein						PNA_99_8-->PNA_99_14
PNA_99_8_02331	PNA_99_14_02391	inorganic triphosphatase	1	F:GO:0050355	F:triphosphatase activity	EC:3.6.1.25; EC:3.6.1; EC:3.6; EC:3	Triphosphatase; Acting on acid anhydrides; Acting on acid anhydrides; Hydrolases	PNA_99_14-->PNA_99_8
PNA_99_8_02552	PNA_97_3_04016	ornithine carbamoyltransferase	5	P:GO:0019546; P:GO:0019547; F:GO:0004585; F:GO:0016597; C:GO:0005737	P:arginine deiminase pathway; P:arginine catabolic process to ornithine; F:ornithine carbamoyltransferase activity; F:amino acid binding; C:cytoplasm	EC:2.1; EC:2.1.3.3; EC:2; EC:2.1.3	Transferring one-carbon groups; Ornithine carbamoyltransferase; Transferases; Transferring one-carbon groups	PNA_97_3-->PNA_99_8
PNA_99_8_02589	PNA_97_3_03979	dihydropteroate synthase	4	P:GO:0046654; P:GO:0046656; F:GO:0004156; F:GO:0046872	P:tetrahydrofolate biosynthetic process; P:folic acid biosynthetic process; F:dihydropteroate synthase activity; F:metal ion binding	EC:2.5.1; EC:2.5; EC:2.5.1.15; EC:2	Transferring alkyl or aryl groups, other than methyl groups; Transferring alkyl or aryl groups, other than methyl groups; Dihydropteroate synthase; Transferases	PNA_97_3-->PNA_99_8
PNA_99_8_02621	PNA_97_3_03947	glutamate synthase large subunit	5	P:GO:0006537; P:GO:0006541; F:GO:0015930; F:GO:0046872; F:GO:0051538	P:glutamate biosynthetic process; P:glutamine metabolic process; F:glutamate synthase activity; F:metal ion binding; F:3 iron, 4 sulfur cluster binding	EC:1.4; EC:1	Acting on the CH-NH(2) group of donors; Oxidoreductases	PNA_97_3-->PNA_99_8
PNA_99_8_02663	PNA_97_3_03177	cupin	4	P:GO:0019363; F:GO:0000334; F:GO:0005506; F:GO:0016853	P:pyridine nucleotide biosynthetic process; F:3-hydroxyanthranilate 3,4-dioxygenase activity; F:iron ion binding; F:isomerase activity	EC:1.13.11; EC:1.13; EC:1; EC:5; EC:1.13.11.6	Acting on single donors with incorporation of molecular oxygen (oxygenases). The oxygen incorporated need not be derived from O(2); Acting on single donors with incorporation of molecular oxygen (oxygenases). The oxygen incorporated need not be derived from O(2); Oxidoreductases; Isomerases; 3-hydroxyanthranilate 3,4-dioxygenase	PNA_97_3-->PNA_99_8
PNA_99_8_02675	PNA_97_3_03189	3-keto-L-gulonate-6-phosphate decarboxylase UlaD	2	P:GO:0006207; F:GO:0004590	P:'de novo' pyrimidine nucleobase biosynthetic process; F:orotidine-5'-phosphate decarboxylase activity	EC:4.1.1; EC:4.1; EC:4.1.1.23; EC:4	Carbon-carbon lyases; Carbon-carbon lyases; Orotidine-5'-phosphate decarboxylase; Lyases	PNA_97_3-->PNA_99_8
PNA_99_8_02710	PNA_97_3_03224	glycoside hydrolase family 28 protein	2	P:GO:0005975; F:GO:0004650	P:carbohydrate metabolic process; F:polygalacturonase activity	EC:3.2; EC:3; EC:3.2.1.15; EC:3.2.1	Glycosylases; Hydrolases; Endo-polygalacturonase; Glycosylases	PNA_97_3-->PNA_99_8
PNA_99_8_02721	PNA_97_3_03235	MFS transporter	3	P:GO:0055085; F:GO:0022857; C:GO:0016021	P:transmembrane transport; F:transmembrane transporter activity; C:integral component of membrane	EC:7	Translocases	PNA_97_3-->PNA_99_8
PNA_99_8_02726	PNA_97_3_03240	Nucleoside-specific channel-forming protein tsx	5	P:GO:1901642; F:GO:0005337; F:GO:0015288; C:GO:0009279; C:GO:0046930	P:nucleoside transmembrane transport; F:nucleoside transmembrane transporter activity; F:porin activity; C:cell outer membrane; C:pore complex	EC:7	Translocases	PNA_97_3-->PNA_99_8
PNA_99_8_02733	PNA_98_3_03319	gluconate 2-dehydrogenase subunit 3 family protein						PNA_98_3-->PNA_99_8
PNA_99_8_04176	PNA_98_12_04440	hemolysin expression modulating protein						PNA_99_8-->PNA_98_12
PNA_99_8_04179	PNA_98_12_04437	DNA polymerase III subunit theta	4	P:GO:0006260; P:GO:0071897; F:GO:0003677; F:GO:0003887	P:DNA replication; P:DNA biosynthetic process; F:DNA binding; F:DNA-directed DNA polymerase activity	EC:2.7; EC:2; EC:2.7.7.7; EC:2.7.7	Transferring phosphorus-containing groups; Transferases; DNA-directed DNA polymerase; Transferring phosphorus-containing groups	PNA_98_12-->PNA_99_8
PNA_99_8_04182	PNA_98_12_04434	hypothetical protein	1	C:GO:0016021	C:integral component of membrane			PNA_98_12-->PNA_99_8
PNA_99_8_04232	PNA_98_12_04287	hypothetical protein	1	C:GO:0016021	C:integral component of membrane			PNA_98_12-->PNA_99_8
PNA_99_8_04422	PNA_98_3_04712	YbhB/YbcL family Raf kinase inhibitor-like protein						PNA_98_3-->PNA_99_8
PNA_99_9_00154	PNA_99_14_00549	NADH-quinone oxidoreductase subunit A	4	F:GO:0008137; F:GO:0048038; C:GO:0005886; C:GO:0016021	F:NADH dehydrogenase (ubiquinone) activity; F:quinone binding; C:plasma membrane; C:integral component of membrane	EC:7.1.1.2; EC:1.6; EC:1; EC:1.6.5.11; EC:1.6.5; EC:1.6.99.3; EC:1.6.5.2	NADH:ubiquinone reductase (H(+)-translocating); Acting on NADH or NADPH; Oxidoreductases; NADH dehydrogenase (quinone); Acting on NADH or NADPH; NADH dehydrogenase; NAD(P)H dehydrogenase (quinone)	PNA_99_14-->PNA_99_9
PNA_99_9_00157	PNA_99_14_00546	NADH-quinone oxidoreductase subunit NuoE	3	F:GO:0016491; F:GO:0046872; F:GO:0051537	F:oxidoreductase activity; F:metal ion binding; F:2 iron, 2 sulfur cluster binding	EC:1	Oxidoreductases	PNA_99_14-->PNA_99_9
PNA_99_9_00401	PNA_99_14_00296	sugar ABC transporter ATP-binding protein	5	P:GO:0015752; F:GO:0005524; F:GO:0015611; F:GO:0043211; C:GO:0005886	P:D-ribose transmembrane transport; F:ATP binding; F:ABC-type D-ribose transporter activity; F:ATPase-coupled carbohydrate transmembrane transporter activity; C:plasma membrane	EC:3.6.1; EC:3.6; EC:3; EC:7.2.2; EC:7; EC:3.6.1.15; EC:7.5.2.8	Acting on acid anhydrides; Acting on acid anhydrides; Hydrolases; Catalysing the translocation of inorganic cations; Translocases; Nucleoside-triphosphate phosphatase; ABC-type D-allose transporter	PNA_99_9-->PNA_99_14
PNA_99_9_00465	PANS_99_25_01609	hypothetical protein						PANS_99_25-->PNA_99_9
PNA_99_9_00573	PANS_99_25_00045	peptide-methionine (S)-S-oxide reductase	2	P:GO:0006464; F:GO:0008113	P:cellular protein modification process; F:peptide-methionine (S)-S-oxide reductase activity	EC:1; EC:1.8; EC:1.8.4; EC:1.8.4.11	Oxidoreductases; Acting on a sulfur group of donors; Acting on a sulfur group of donors; Peptide-methionine (S)-S-oxide reductase	PNA_99_9-->PANS_99_25
PNA_99_9_00578	PNA_99_14_00134	alpha,alpha-trehalose-phosphate synthase	2	P:GO:0005992; F:GO:0003825	P:trehalose biosynthetic process; F:alpha,alpha-trehalose-phosphate synthase (UDP-forming) activity	EC:2.4.1.15; EC:2.4; EC:2; EC:2.4.1	Alpha,alpha-trehalose-phosphate synthase (UDP-forming); Glycosyltransferases; Transferases; Glycosyltransferases	PNA_99_14-->PNA_99_9
PNA_99_9_00581	PNA_99_14_00131	flagellar motor stator protein MotA	4	P:GO:0006811; P:GO:0097588; C:GO:0005886; C:GO:0016021	P:ion transport; P:archaeal or bacterial-type flagellum-dependent cell motility; C:plasma membrane; C:integral component of membrane			PNA_99_14-->PNA_99_9
PNA_99_9_00584	PNA_99_14_00128	chemotaxis protein CheW	2	P:GO:0006935; P:GO:0007165	P:chemotaxis; P:signal transduction			PNA_99_14-->PNA_99_9
PNA_99_9_00616	PANS_99_25_00088	zinc ABC transporter ATP-binding protein ZnuC	4	P:GO:0071577; F:GO:0005524; F:GO:0015633; C:GO:0005886	P:zinc ion transmembrane transport; F:ATP binding; F:ABC-type zinc transporter activity; C:plasma membrane	EC:3.6.1; EC:7.2.2.20; EC:3.6; EC:3; EC:7.2.2; EC:7; EC:3.6.1.15	Acting on acid anhydrides; ABC-type Zn(2+) transporter; Acting on acid anhydrides; Hydrolases; Catalysing the translocation of inorganic cations; Translocases; Nucleoside-triphosphate phosphatase	PNA_99_9-->PANS_99_25
PNA_99_9_00659	PNA_99_14_00054	MFS transporter	3	P:GO:0055085; F:GO:0022857; C:GO:0016021	P:transmembrane transport; F:transmembrane transporter activity; C:integral component of membrane	EC:7	Translocases	PNA_99_9-->PNA_99_14
PNA_99_9_00871	PANS_99_25_00345	anti-sigma factor	2	C:GO:0005886; C:GO:0016021	C:plasma membrane; C:integral component of membrane			PNA_99_9-->PANS_99_25
PNA_99_9_01627	PNA_92_7_00540	lipid kinase	2	P:GO:0016310; F:GO:0003951	P:phosphorylation; F:NAD+ kinase activity	EC:2.7.1; EC:2.7; EC:2; EC:2.7.1.23	Transferring phosphorus-containing groups; Transferring phosphorus-containing groups; Transferases; NAD(+) kinase	PNA_99_9-->PNA_92_7
PNA_99_9_02787	PNA_15_1_01963	4-hydroxyphenylpyruvate dioxygenase	3	P:GO:0046279; F:GO:0046565; F:GO:0051213	P:3,4-dihydroxybenzoate biosynthetic process; F:3-dehydroshikimate dehydratase activity; F:dioxygenase activity	EC:4.2.1; EC:4.2.1.118; EC:1; EC:4.2; EC:4	Carbon-oxygen lyases; 3-dehydroshikimate dehydratase; Oxidoreductases; Carbon-oxygen lyases; Lyases	PNA_99_9-->PNA_15_1
PNA_99_9_02837	PNA_99_14_02381	G/U mismatch-specific DNA glycosylase	2	P:GO:0006281; F:GO:0019104	P:DNA repair; F:DNA N-glycosylase activity	EC:3.2; EC:3; EC:3.2.2	Glycosylases; Hydrolases; Glycosylases	PNA_99_9-->PNA_99_14
PNA_99_9_02903	PANS_99_33_02004	LysB family phage lysis regulatory protein						PNA_99_9-->PANS_99_33
PNA_99_9_02947	PANS_200_1_03455	tagaturonate reductase	1	F:GO:0016491	F:oxidoreductase activity	EC:1	Oxidoreductases	PANS_200_1-->PNA_99_9
PNA_99_9_03018	PNA_15_1_01754	esterase	2	P:GO:0006508; F:GO:0008236	P:proteolysis; F:serine-type peptidase activity	EC:3.4; EC:3	Acting on peptide bonds (peptidases); Hydrolases	PNA_15_1-->PNA_99_9
PNA_99_9_03481	PANS_99_9_04194	ATP-dependent Clp protease proteolytic subunit	2	P:GO:0006508; F:GO:0008233	P:proteolysis; F:peptidase activity	EC:3.4; EC:3	Acting on peptide bonds (peptidases); Hydrolases	PNA_99_9-->PANS_99_9
PNA_99_9_03885	PNA_92_7_00864	Oligopeptidase A	3	P:GO:0006508; F:GO:0004222; F:GO:0046872	P:proteolysis; F:metalloendopeptidase activity; F:metal ion binding	EC:3.4.24; EC:3.4.24.61; EC:3.4.24.23; EC:3.4.24.24; EC:3.4.24.69; EC:3.4.24.64; EC:3.4.24.21; EC:3.4.24.22; EC:3.4; EC:3.4.24.17; EC:3.4.24.18; EC:3.4.24.19; EC:3.4.99; EC:3.4.24.70; EC:3.4.24.71; EC:3.4.24.72; EC:3.4.24.56; EC:3.4.24.35; EC:3.4.24.57; EC:3.4.24.14; EC:3.4.24.37; EC:3.4.24.59; EC:3.4.24.11; EC:3.4.24.55; EC:3	Acting on peptide bonds (peptidases); Nardilysin; Matrilysin; Gelatinase A; Bontoxilysin; Mitochondrial processing peptidase; Astacin; Stromelysin 2; Acting on peptide bonds (peptidases); Stromelysin 1; Meprin A; Procollagen C-endopeptidase; Acting on peptide bonds (peptidases); Oligopeptidase A; Endothelin-converting enzyme 1; Fibrolase; Insulysin; Gelatinase B; O-sialoglycoprotein endopeptidase…	PNA_99_9-->PNA_92_7
PNA_99_9_04102	PNA_98_12_02161	oxidative stress defense protein						PNA_98_12-->PNA_99_9
PNA_99_9_04155	PNA_98_12_04248	VOC family protein						PNA_98_12-->PNA_99_9
PNA_99_9_04179	PANS_200_2_03864	efflux RND transporter permease subunit	3	P:GO:0055085; F:GO:0022857; C:GO:0016021	P:transmembrane transport; F:transmembrane transporter activity; C:integral component of membrane	EC:7	Translocases	PNA_99_9-->PANS_200_2
PNA_99_9_04241	PNA_98_12_04458	NUDIX domain-containing protein	2	F:GO:0016818; F:GO:0046872	F:hydrolase activity, acting on acid anhydrides, in phosphorus-containing anhydrides; F:metal ion binding	EC:3.6.1; EC:3.6; EC:3	Acting on acid anhydrides; Acting on acid anhydrides; Hydrolases	PNA_98_12-->PNA_99_9
PNA_99_9_04289	PANS_200_2_03754	translesion error-prone DNA polymerase V subunit UmuC						PNA_99_9-->PANS_200_2
PANS_99_22_01565	PANS_200_1_00872	[acyl-carrier-protein] S-malonyltransferase	2	P:GO:0006633; F:GO:0004314	P:fatty acid biosynthetic process; F:[acyl-carrier-protein] S-malonyltransferase activity	EC:2.3.1.85; EC:2.3; EC:2; EC:2.3.1.39; EC:2.3.1	Fatty-acid synthase system; Acyltransferases; Transferases; [Acyl-carrier-protein] S-malonyltransferase; Acyltransferases	PANS_200_1-->PANS_99_22
PANS_99_22_02882	PANS_1_8_03956	TraI domain-containing protein	1	F:GO:0004386	F:helicase activity	EC:3.6.1; EC:3.6; EC:3; EC:3.6.1.15	Acting on acid anhydrides; Acting on acid anhydrides; Hydrolases; Nucleoside-triphosphate phosphatase	PANS_1_8-->PANS_99_22
PANS_99_22_02885	PANS_1_8_03953	conjugal transfer protein TraF						PANS_1_8-->PANS_99_22
PANS_99_22_02886	PANS_1_8_03952	hypothetical protein						PANS_99_22-->PANS_1_8
PANS_99_26_00341	PANS_200_1_00951	acetyl-CoA carboxylase, carboxyltransferase subunit beta	7	P:GO:0006633; P:GO:2001295; F:GO:0003989; F:GO:0005524; F:GO:0008270; F:GO:0016743; C:GO:0009317	P:fatty acid biosynthetic process; P:malonyl-CoA biosynthetic process; F:acetyl-CoA carboxylase activity; F:ATP binding; F:zinc ion binding; F:carboxyl- or carbamoyltransferase activity; C:acetyl-CoA carboxylase complex	EC:2.1; EC:2; EC:6.4; EC:6; EC:6.4.1.2; EC:2.1.3	Transferring one-carbon groups; Transferases; Forming carbon-carbon bonds; Ligases; Acetyl-CoA carboxylase; Transferring one-carbon groups	PANS_200_1-->PANS_99_26
PANS_99_26_00343	PANS_200_1_00950	transposase	5	P:GO:0006313; P:GO:0006355; F:GO:0003700; F:GO:0004803; F:GO:0043565	P:transposition, DNA-mediated; P:regulation of transcription, DNA-templated; F:DNA-binding transcription factor activity; F:transposase activity; F:sequence-specific DNA binding			PANS_200_1-->PANS_99_26
PANS_99_26_00347	PANS_200_1_00946	DUF4755 domain-containing protein	1	C:GO:0016021	C:integral component of membrane			PANS_200_1-->PANS_99_26
PANS_99_26_00745	PANS_99_22_00642	type VI secretion system baseplate subunit TssK						PANS_99_26-->PANS_99_22
PANS_99_33_04069	PANS_99_11_04279	AbrB/MazE/SpoVT family DNA-binding domain-containing protein	1	F:GO:0003677	F:DNA binding			PANS_99_33-->PANS_99_11
PANS_99_33_04070	PANS_99_11_04280	type II toxin-antitoxin system VapC family toxin	5	P:GO:0035821; P:GO:0090501; F:GO:0000287; F:GO:0004540; F:GO:0090729	P:modulation of process of other organism; P:RNA phosphodiester bond hydrolysis; F:magnesium ion binding; F:ribonuclease activity; F:toxin activity	EC:3.1; EC:3	Acting on ester bonds; Hydrolases	PANS_99_33-->PANS_99_11
PANS_99_33_04073	PANS_99_11_04283	GNAT family N-acetyltransferase	1	F:GO:0016740	F:transferase activity	EC:2	Transferases	PANS_99_11-->PANS_99_33
PANS_99_33_04075	PANS_99_11_04285	Uncharacterised protein						PANS_99_11-->PANS_99_33
PANS_99_33_04076	PANS_99_11_04286	arginase family protein	2	F:GO:0016787; F:GO:0046872	F:hydrolase activity; F:metal ion binding	EC:3	Hydrolases	PANS_99_11-->PANS_99_33
PANS_99_33_04084	PANS_99_11_04294	hypothetical protein						PANS_99_11-->PANS_99_33
PANS_99_33_04089	PANS_99_11_04299	Uncharacterised protein	1	C:GO:0016020	C:membrane			PANS_99_33-->PANS_99_11
PANS_99_33_04100	PANS_99_11_04311	tyrosine-type recombinase/integrase	3	P:GO:0006310; P:GO:0015074; F:GO:0003677	P:DNA recombination; P:DNA integration; F:DNA binding			PANS_99_33-->PANS_99_11
PANS_99_33_04194	PANS_99_31_04524	ECA oligosaccharide polymerase	2	P:GO:0009246; C:GO:0016021	P:enterobacterial common antigen biosynthetic process; C:integral component of membrane			PANS_99_31-->PANS_99_33
PANS_99_9_02090	PANS_1_10_03174	TIGR03759 family integrating conjugative element protein						PANS_99_9-->PANS_1_10
PANS_99_9_02094	PANS_2_1_02834	potassium transporter TrkH						PANS_2_1-->PANS_99_9
PNA_07_1_00263	PANS_99_9_00061	ABC transporter substrate-binding protein						PNA_07_1-->PANS_99_9
PNA_07_22_00218	PANS_99_4_01832	tryptophan synthase subunit beta	2	P:GO:0000162; F:GO:0004834	P:tryptophan biosynthetic process; F:tryptophan synthase activity	EC:4.2.1; EC:4.2; EC:4.2.1.20; EC:4	Carbon-oxygen lyases; Carbon-oxygen lyases; Tryptophan synthase; Lyases	PNA_07_22-->PANS_99_4
PNA_07_22_01715	PANS_99_27_01464	formate dehydrogenase-N subunit gamma	6	P:GO:0022904; F:GO:0008863; F:GO:0009055; C:GO:0005886; C:GO:0009326; C:GO:0016021	P:respiratory electron transport chain; F:formate dehydrogenase (NAD+) activity; F:electron transfer activity; C:plasma membrane; C:formate dehydrogenase complex; C:integral component of membrane	EC:1.2; EC:1; EC:1.17.1.9; EC:1.2.1	Acting on the aldehyde or oxo group of donors; Oxidoreductases; Formate dehydrogenase; Acting on the aldehyde or oxo group of donors	PNA_07_22-->PANS_99_27
PNA_07_22_02250	PANS_99_36_02026	AlpA family transcriptional regulator						PANS_99_36-->PNA_07_22
PNA_07_22_04112	PANS_99_26_01202	PTS lactose/cellobiose transporter subunit IIA	3	P:GO:0009401; F:GO:0016740; F:GO:0046872	P:phosphoenolpyruvate-dependent sugar phosphotransferase system; F:transferase activity; F:metal ion binding	EC:2	Transferases	PNA_07_22-->PANS_99_26
PNA_07_7_04362	PANS_99_25_04186	phosphate ABC transporter substrate-binding protein						PNA_07_7-->PANS_99_25
PNA_07_7_04363	PANS_99_25_04185	C4-dicarboxylate ABC transporter	2	P:GO:0055085; C:GO:0016021	P:transmembrane transport; C:integral component of membrane			PNA_07_7-->PANS_99_25
PNA_07_7_04364	PANS_99_25_04184	uracil-DNA glycosylase						PNA_07_7-->PANS_99_25
PNA_13_1_02241	PANS_99_27_01414	fructokinase	2	P:GO:0016310; F:GO:0016301	P:phosphorylation; F:kinase activity	EC:2.7; EC:2	Transferring phosphorus-containing groups; Transferases	PNA_13_1-->PANS_99_27
PNA_15_1_00269	PNA_05_1_00112	hydroxyethylthiazole kinase	6	P:GO:0009228; P:GO:0009229; P:GO:0016310; F:GO:0000287; F:GO:0004417; F:GO:0005524	P:thiamine biosynthetic process; P:thiamine diphosphate biosynthetic process; P:phosphorylation; F:magnesium ion binding; F:hydroxyethylthiazole kinase activity; F:ATP binding	EC:2.7.1; EC:2.7.1.50; EC:2.7; EC:2	Transferring phosphorus-containing groups; Hydroxyethylthiazole kinase; Transferring phosphorus-containing groups; Transferases	PNA_05_1-->PNA_15_1
PNA_15_1_01008	PANS_99_36_00670	efflux RND transporter periplasmic adaptor subunit	3	P:GO:0055085; F:GO:0022857; C:GO:0016020	P:transmembrane transport; F:transmembrane transporter activity; C:membrane	EC:7	Translocases	PNA_15_1-->PANS_99_36
PNA_18_10_04029	PANS_99_27_03780	hypothetical protein						PNA_18_10-->PANS_99_27
PNA_18_10_04038	PANS_99_27_03789	hypothetical protein	2	C:GO:0016020; C:GO:0016021	C:membrane; C:integral component of membrane			PANS_99_27-->PNA_18_10
PNA_18_10_04045	PANS_99_27_03796	hypothetical protein	2	C:GO:0016020; C:GO:0016021	C:membrane; C:integral component of membrane			PNA_18_10-->PANS_99_27
PNA_18_3S_02032	PNA_03_2_02280	ABC transporter substrate-binding protein						PNA_18_3S-->PNA_03_2
PNA_18_3S_04290	PNA_07_1_03564	hypothetical protein						PNA_07_1-->PNA_18_3S
PNA_18_5S_02070	PNA_07_14_03140	integrative conjugative element protein, RAQPRD family						PNA_07_14-->PNA_18_5S
PNA_200_7_03018	PNA_11_1_02023	MULTISPECIES: hypothetical protein						PNA_200_7-->PNA_11_1
PNA_200_7_03025	PNA_11_1_02030	TIGR03752 family integrating conjugative element protein						PNA_11_1-->PNA_200_7
PNA_92_7_00663	PANS_99_23_03626	MGMT family protein	2	P:GO:0006281; F:GO:0003824	P:DNA repair; F:catalytic activity			PNA_92_7-->PANS_99_23
PNA_92_7_02314	PNA_14_2_00280	cytochrome c biogenesis heme-transporting ATPase CcmA	5	P:GO:0017004; P:GO:0035351; F:GO:0005524; F:GO:0015439; C:GO:0005886	P:cytochrome complex assembly; P:heme transmembrane transport; F:ATP binding; F:ABC-type heme transporter activity; C:plasma membrane	EC:7.6.2.5; EC:3.6.1; EC:3.6; EC:3; EC:7.2.2; EC:7; EC:3.6.1.15	ABC-type heme transporter; Acting on acid anhydrides; Acting on acid anhydrides; Hydrolases; Catalysing the translocation of inorganic cations; Translocases; Nucleoside-triphosphate phosphatase	PNA_14_2-->PNA_92_7
PNA_97_11_00672	PANS_99_36_02263	siderophore ABC transporter substrate-binding protein	1	P:GO:0006826	P:iron ion transport			PANS_99_36-->PNA_97_11
PNA_98_11_03006	PNA_200_10_03968	plasmid transfer protein	1	C:GO:0016021	C:integral component of membrane			PNA_98_11-->PNA_200_10
PNA_98_3_03804	PNA_15_1_02607	GNAT family N-acetyltransferase	1	F:GO:0008080	F:N-acetyltransferase activity	EC:2.3; EC:2; EC:2.3.1	Acyltransferases; Transferases; Acyltransferases	PNA_98_3-->PNA_15_1
PNA_98_3_04287	PANS_99_9_04310	plasmid segregation protein ParM						PNA_98_3-->PANS_99_9
PNA_98_7_00911	PNA_98_12_00089	L,D-transpeptidase family protein	3	P:GO:0009252; F:GO:0016740; C:GO:0042597	P:peptidoglycan biosynthetic process; F:transferase activity; C:periplasmic space	EC:2	Transferases	PNA_98_7-->PNA_98_12
PNA_98_7_01773	PNA_14_2_02798	16S rRNA (uracil(1498)-N(3))-methyltransferase	4	P:GO:0006364; P:GO:0032259; F:GO:0008168; C:GO:0005737	P:rRNA processing; P:methylation; F:methyltransferase activity; C:cytoplasm	EC:2.1; EC:2; EC:2.1.1	Transferring one-carbon groups; Transferases; Transferring one-carbon groups	PNA_98_7-->PNA_14_2
PNA_98_7_02806	PNA_98_12_00517	Ribonuclease D	7	P:GO:0042780; P:GO:0090503; F:GO:0000166; F:GO:0003676; F:GO:0008408; F:GO:0033890; C:GO:0005737	P:tRNA 3'-end processing; P:RNA phosphodiester bond hydrolysis, exonucleolytic; F:nucleotide binding; F:nucleic acid binding; F:3'-5' exonuclease activity; F:ribonuclease D activity; C:cytoplasm	EC:3.1; EC:3.1.13; EC:3; EC:3.1.13.5; EC:3.1.15	Acting on ester bonds; Acting on ester bonds; Hydrolases; Ribonuclease D; Acting on ester bonds	PNA_98_12-->PNA_98_7
PNA_98_7_02860	PNA_98_12_00463	TonB system transport protein TonB	7	P:GO:0015031; P:GO:0044718; F:GO:0015343; F:GO:0031992; C:GO:0005886; C:GO:0016021; C:GO:0030288	P:protein transport; P:siderophore transmembrane transport; F:siderophore transmembrane transporter activity; F:energy transducer activity; C:plasma membrane; C:integral component of membrane; C:outer membrane-bounded periplasmic space	EC:7	Translocases	PNA_98_12-->PNA_98_7
PNA_99_14_00168	PNA_98_7_02611	hypothetical protein						PNA_99_14-->PNA_98_7
PNA_99_14_01856	PNA_07_14_03142	TIGR03745 family integrating conjugative element membrane protein						PNA_07_14-->PNA_99_14
PNA_99_1_02201	PNA_18_10_03654	glucuronide uptake porin UidC						PNA_18_10-->PNA_99_1
PNA_99_9_00208	PANS_200_1_02113	DUF3413 domain-containing protein	2	F:GO:0008484; C:GO:0016021	F:sulfuric ester hydrolase activity; C:integral component of membrane	EC:3.1.6; EC:3.1; EC:3	Acting on ester bonds; Acting on ester bonds; Hydrolases	PANS_200_1-->PNA_99_9
PNA_99_9_00435	PANS_99_27_01616	type VI secretion system baseplate subunit TssF						PNA_99_9-->PANS_99_27
PNA_99_9_00481	PNA_99_14_00231	antitoxin	2	F:GO:0003677; F:GO:0097351	F:DNA binding; F:toxin-antitoxin pair type II binding			PNA_99_9-->PNA_99_14
PNA_99_9_01577	PNA_05_1_01578	hypothetical protein						PNA_05_1-->PNA_99_9

## Sheet: S4
Additional file 4: List of HGTs invloving HiVir/PASVIL/analogous TCA genes						List of alt cluster genes (nomenclature from Stice et al. 2020) involved in horizontal gene transfers
Gene_1	Gene_2	HiVir/PASVIL/TCA analogoue gene name	Annotation	Direction		Gene_1	Gene_2	alt nomenclature	alt cluster genes	Direction
PNA_200_3_00224	PNA_98_11_01052	pavC	LLM class flavin-dependent oxidoreductase	PNA_98_11-->PNA_200_3		PNA_06_4_04148	PNA_03_2_04125	altA	alkene reductase	PNA_06_4-->PNA_03_2
PNA_200_8_00224	PNA_98_11_01052	pavC	LLM class flavin-dependent oxidoreductase	PNA_98_11-->PNA_200_8		PANS_200_2_00250	PANS_99_26_00981	altB	SDR family oxidoreductase	PANS_200_2-->PANS_99_26
PNA_200_8_00126	PNA_98_11_01090	pavG	class I SAM-dependent methyltransferase	PNA_200_8-->PNA_98_11		PANS_2_8_00175	PANS_99_4_01975	altB	SDR family oxidoreductase	PANS_2_8-->PANS_99_4
PNA_99_1_01588	PNA_05_1_01633	pavG	class I SAM-dependent methyltransferase	PNA_99_1-->PNA_05_1		PNA_06_4_04133	PNA_03_2_04110	altB	SDR family oxidoreductase	PNA_06_4-->PNA_03_2
PANS_99_25_00403	PANS_99_36_00028	pavH	GNAT family N-acetyltransferase	PANS_99_25-->PANS_99_36		PNA_13_1_01795	PNA_07_7_00721	altB	SDR family oxidoreductase	PNA_07_7-->PNA_13_1
PANS_99_9_02082	PANS_2_1_02846	pavH	GNAT family N-acetyltransferase	PANS_99_9-->PANS_2_1		PNA_99_8_02192	PNA_99_14_02527	altB	SDR family oxidoreductase	PNA_99_8-->PNA_99_14
PNA_03_2_00714	PNA_03_1_00003	pavH	GNAT family N-acetyltransferase	PNA_03_2-->PNA_03_1		PNA_07_10_03932	PANS_99_4_04001	altC	DsbA family oxidoreductase	PNA_07_10-->PANS_99_4
PNA_05_1_00711	PNA_02_12_00286	pavH	GNAT family N-acetyltransferase	PNA_05_1-->PNA_02_12		PNA_99_2_03798	PNA_98_12_04182	altE	carboxymuconolactone decarboxylase family protein	PNA_99_2-->PNA_98_12
PNA_05_1_01128	PNA_98_3_02574	pavH	GNAT family N-acetyltransferase	PNA_05_1-->PNA_98_3		PANS_99_5_01587	PNA_18_10S_00448	altE	carboxymuconolactone decarboxylase family protein	PANS_99_5-->PNA_18_10S
PNA_05_1_04236	PNA_03_2_04430	pavH	GNAT family N-acetyltransferase	PNA_03_2-->PNA_05_1		PNA_11_1_04247	PNA_98_11_00161	altH	DMT family transporter	PNA_98_11-->PNA_11_1
PNA_07_1_00008	PANS_99_36_00008	pavH	GNAT family N-acetyltransferase	PNA_07_1-->PANS_99_36		PNA_15_1_01760	PNA_99_9_03012	altH	DMT family transporter	PNA_15_1-->PNA_99_9
PNA_11_1_01711	PNA_98_3_00413	pavH	GNAT family N-acetyltransferase	PNA_98_3-->PNA_11_1		PNA_15_3_01529	PANS_200_1_00693	altH	DMT family transporter	PNA_15_3-->PANS_200_1
PNA_18_3S_01964	PNA_98_7_01810	pavH	GNAT family N-acetyltransferase	PNA_18_3S-->PNA_98_7		PNA_98_3_04475	PNA_98_11_00161	altH	DMT family transporter	PNA_98_11-->PNA_98_3
PNA_200_10_01121	PNA_98_3_00029	pavH	GNAT family N-acetyltransferase	PNA_200_10-->PNA_98_3		PANS_200_2_03828	PANS_99_4_03995	altH	DMT family transporter	PANS_99_4-->PANS_200_2
PNA_200_10_04253	PNA_97_11_04089	pavH	GNAT family N-acetyltransferase	PNA_97_11-->PNA_200_10		PANS_99_11_01216	PANS_2_6_00372	altH	DMT family transporter	PANS_99_11-->PANS_2_6
PNA_200_11_03835	PNA_98_12_04221	pavH	GNAT family N-acetyltransferase	PNA_98_12-->PNA_200_11		PNA_07_10_03066	PNA_98_3_02954	altI	pyridoxal phosphate-dependent aminotransferase	PNA_98_3-->PNA_07_10
PNA_200_12_03036	PNA_98_3_01510	pavH	GNAT family N-acetyltransferase	PNA_200_12-->PNA_98_3		PNA_07_7_02842	PNA_98_3_02954	altI	pyridoxal phosphate-dependent aminotransferase	PNA_07_7-->PNA_98_3
PNA_97_11_04091	PNA_98_12_04247	pavH	GNAT family N-acetyltransferase	PNA_98_12-->PNA_97_11		PANS_99_26_01233	PANS_99_9_01368	altR	TetR/AcrR family transcriptional regulator	PANS_99_9-->PANS_99_26
PNA_98_12_04249	PNA_97_11_04089	pavH	GNAT family N-acetyltransferase	PNA_97_11-->PNA_98_12
PNA_98_3_00028	PNA_98_12_00273	pavH	GNAT family N-acetyltransferase	PNA_98_12-->PNA_98_3
PNA_98_7_01491	PNA_98_12_00804	pavH	GNAT family N-acetyltransferase	PNA_98_12-->PNA_98_7
PNA_99_2_03837	PNA_98_12_04221	pavH	GNAT family N-acetyltransferase	PNA_99_2-->PNA_98_12
PNA_99_2_03863	PNA_98_12_04247	pavH	GNAT family N-acetyltransferase	PNA_99_2-->PNA_98_12
PNA_99_3_00120	PNA_99_14_00535	pavH	GNAT family N-acetyltransferase	PNA_99_3-->PNA_99_14
PNA_99_3_04113	PNA_99_14_03936	pavH	GNAT family N-acetyltransferase	PNA_99_3-->PNA_99_14
PANS_99_33_04073	PANS_99_11_04283	pavH	GNAT family N-acetyltransferase	PANS_99_11-->PANS_99_33
PNA_98_3_03804	PNA_15_1_02607	pavH	GNAT family N-acetyltransferase	PNA_98_3-->PNA_15_1
PNA_03_1_00008	PNA_03_2_00711	pavH	N-acetyltransferase	PNA_03_2-->PNA_03_1
PNA_98_1_02476	PNA_98_3_03387	pavH	N-acetyltransferase	PNA_98_1-->PNA_98_3
PANS_99_11_04282	PANS_99_33_04072	pavJ	MFS transporter	PANS_99_11-->PANS_99_33
PANS_99_25_03101	PNA_99_9_04016	pavJ	MFS transporter	PANS_99_25-->PNA_99_9
PANS_99_26_00799	PANS_99_33_01581	pavJ	MFS transporter	PANS_99_33-->PANS_99_26
PNA_07_10_03954	PANS_99_4_03979	pavJ	MFS transporter	PNA_07_10-->PANS_99_4
PNA_15_1_01970	PNA_99_9_02780	pavJ	MFS transporter	PNA_99_9-->PNA_15_1
PNA_18_2_04121	PNA_99_14_03896	pavJ	MFS transporter	PNA_18_2-->PNA_99_14
PNA_18_3S_02215	PNA_03_2_02443	pavJ	MFS transporter	PNA_18_3S-->PNA_03_2
PNA_200_12_00654	PNA_98_11_02397	pavJ	MFS transporter	PNA_200_12-->PNA_98_11
PNA_200_8_01268	PNA_98_11_00010	pavJ	MFS transporter	PNA_200_8-->PNA_98_11
PNA_99_3_00591	PNA_99_14_00063	pavJ	MFS transporter	PNA_99_3-->PNA_99_14
PNA_99_3_02625	PNA_98_3_02143	pavJ	MFS transporter	PNA_99_3-->PNA_98_3
PNA_99_8_02114	PNA_99_14_02605	pavJ	MFS transporter	PNA_99_14-->PNA_99_8
PNA_99_8_02222	PNA_99_14_02498	pavJ	MFS transporter	PNA_99_8-->PNA_99_14
PNA_99_8_02229	PNA_99_14_02491	pavJ	MFS transporter	PNA_99_8-->PNA_99_14
PNA_99_8_02721	PNA_97_3_03235	pavJ	MFS transporter	PNA_97_3-->PNA_99_8
PNA_99_9_00659	PNA_99_14_00054	pavJ	MFS transporter	PNA_99_9-->PNA_99_14
PNA_99_3_01851	PNA_99_14_02485	TCA analogoue	homocitrate synthase NifV	PNA_99_3-->PNA_99_14

## Sheet: S5
Additional table 5. Genomic islands in PNA 99_3 predicted by SGI-HMM implemented by IslandViewer 4.
Island start	Island end	Length	Method	Gene ID	Locus	Gene start	Gene end	Strand	Product
451959	471020	19061	SIGI-HMM		NFICLAHK_03651	451959	452378	1	hypothetical protein
451959	471020	19061	SIGI-HMM		NFICLAHK_03650	452780	453181	1	hypothetical protein
451959	471020	19061	SIGI-HMM	paiA	NFICLAHK_03649	453258	453770	-1	Spermidine/spermine N(1)-acetyltransferase
451959	471020	19061	SIGI-HMM		NFICLAHK_03648	453812	454126	-1	hypothetical protein
451959	471020	19061	SIGI-HMM		NFICLAHK_03647	454267	454572	-1	hypothetical protein
451959	471020	19061	SIGI-HMM	lgrB_2	NFICLAHK_03962	455925	458954	1	Linear gramicidin synthase subunit B
451959	471020	19061	SIGI-HMM	lcfB_2	NFICLAHK_03963	458999	460669	1	Long-chain-fatty-acid--CoA ligase
451959	471020	19061	SIGI-HMM		NFICLAHK_03964	460715	461425	1	hypothetical protein
451959	471020	19061	SIGI-HMM	lgrD_2	NFICLAHK_03965	461462	465634	1	Linear gramicidin synthase subunit D
451959	471020	19061	SIGI-HMM		NFICLAHK_03966	465697	465951	1	hypothetical protein
451959	471020	19061	SIGI-HMM	quiP	NFICLAHK_03967	465984	468371	1	Acyl-homoserine lactone acylase QuiP
451959	471020	19061	SIGI-HMM		NFICLAHK_03968	468441	468971	1	hypothetical protein
451959	471020	19061	SIGI-HMM		NFICLAHK_03969	469033	469830	1	hypothetical protein
451959	471020	19061	SIGI-HMM		NFICLAHK_03970	470025	471020	-1	hypothetical protein
615094	623935	8841	SIGI-HMM		NFICLAHK_04104	615094	615936	-1	hypothetical protein
615094	623935	8841	SIGI-HMM		NFICLAHK_04105	616022	616651	-1	hypothetical protein
615094	623935	8841	SIGI-HMM		NFICLAHK_04106	616674	617507	-1	hypothetical protein
615094	623935	8841	SIGI-HMM	vsr_2	NFICLAHK_04107	617801	618001	-1	Very short patch repair protein
615094	623935	8841	SIGI-HMM	rhlE_2	NFICLAHK_04108	618092	623935	-1	ATP-dependent RNA helicase RhlE
1261111	1265460	4349	SIGI-HMM	cdiA_4	NFICLAHK_02687	1250652	1261124	1	16S rRNA endonuclease CdiA
1261111	1265460	4349	SIGI-HMM		NFICLAHK_02686	1261111	1261566	1	hypothetical protein
1261111	1265460	4349	SIGI-HMM	cdiA_3	NFICLAHK_02685	1261690	1262661	1	16S rRNA endonuclease CdiA
1261111	1265460	4349	SIGI-HMM		NFICLAHK_02684	1262651	1263265	1	hypothetical protein
1261111	1265460	4349	SIGI-HMM	cdiA_2	NFICLAHK_02683	1263619	1264110	1	Toxin CdiA
1261111	1265460	4349	SIGI-HMM		NFICLAHK_02682	1264097	1264354	1	hypothetical protein
1261111	1265460	4349	SIGI-HMM		NFICLAHK_02681	1264812	1265213	1	hypothetical protein
1261111	1265460	4349	SIGI-HMM		NFICLAHK_02680	1265200	1265460	1	hypothetical protein
1898647	1904756	6109	SIGI-HMM		NFICLAHK_01381	1898647	1899435	1	hypothetical protein
1898647	1904756	6109	SIGI-HMM		NFICLAHK_01382	1899832	1900308	-1	hypothetical protein
1898647	1904756	6109	SIGI-HMM		NFICLAHK_01383	1900295	1900684	-1	hypothetical protein
1898647	1904756	6109	SIGI-HMM		NFICLAHK_01384	1900915	1901529	1	hypothetical protein
1898647	1904756	6109	SIGI-HMM		NFICLAHK_01385	1901630	1902010	1	hypothetical protein
1898647	1904756	6109	SIGI-HMM		NFICLAHK_01386	1902007	1902378	1	hypothetical protein
1898647	1904756	6109	SIGI-HMM		NFICLAHK_01387	1902501	1903049	-1	hypothetical protein
1898647	1904756	6109	SIGI-HMM	intA_1	NFICLAHK_01388	1903857	1904432	-1	Prophage integrase IntA
1898647	1904756	6109	SIGI-HMM	intS	NFICLAHK_01389	1904499	1904756	-1	Prophage integrase IntS
2073725	2079191	5466	SIGI-HMM	pleD_1	NFICLAHK_01556	2073725	2075299	1	Response regulator PleD
2073725	2079191	5466	SIGI-HMM		NFICLAHK_01557	2075384	2075845	-1	hypothetical protein
2073725	2079191	5466	SIGI-HMM		NFICLAHK_01558	2075835	2076728	-1	hypothetical protein
2073725	2079191	5466	SIGI-HMM		NFICLAHK_01559	2077332	2077469	-1	hypothetical protein
2073725	2079191	5466	SIGI-HMM		NFICLAHK_01560	2078412	2079191	1	hypothetical protein
2225210	2232540	7330	SIGI-HMM		NFICLAHK_01691	2225210	2225827	1	hypothetical protein
2225210	2232540	7330	SIGI-HMM		NFICLAHK_01692	2225920	2226609	1	hypothetical protein
2225210	2232540	7330	SIGI-HMM		NFICLAHK_01693	2226639	2226767	1	hypothetical protein
2225210	2232540	7330	SIGI-HMM		NFICLAHK_01694	2226807	2227070	1	hypothetical protein
2225210	2232540	7330	SIGI-HMM	xerD_1	NFICLAHK_00857	2228955	2229806	-1	Tyrosine recombinase XerD
2225210	2232540	7330	SIGI-HMM		NFICLAHK_00856	2231142	2231747	1	hypothetical protein
2225210	2232540	7330	SIGI-HMM		NFICLAHK_00855	2231779	2232540	1	hypothetical protein
2239387	2244391	5004	SIGI-HMM	apxIB_2	NFICLAHK_00853	2239387	2241549	1	Toxin RTX-I translocation ATP-binding protein
2239387	2244391	5004	SIGI-HMM	hlyD	NFICLAHK_00852	2241562	2242977	1	Hemolysin secretion protein D, chromosomal
2239387	2244391	5004	SIGI-HMM	tolC_1	NFICLAHK_00851	2242967	2244391	1	Outer membrane protein TolC
2870132	2874825	4693	SIGI-HMM		NFICLAHK_00262	2870132	2870869	1	hypothetical protein
2870132	2874825	4693	SIGI-HMM	tagH	NFICLAHK_00261	2870872	2871627	1	Teichoic acids export ATP-binding protein TagH
2870132	2874825	4693	SIGI-HMM	wbbD	NFICLAHK_00260	2871689	2872483	1	UDP-Gal:alpha-D-GlcNAc-diphosphoundecaprenol beta-1,3-galactosyltransferase
2870132	2874825	4693	SIGI-HMM		NFICLAHK_00259	2872480	2873508	-1	hypothetical protein
2870132	2874825	4693	SIGI-HMM		NFICLAHK_00258	2873833	2874825	1	hypothetical protein
3363177	3369243	6066	SIGI-HMM		NFICLAHK_04595	3363177	3364343	1	hypothetical protein
3363177	3369243	6066	SIGI-HMM		NFICLAHK_04594	3364597	3365574	1	hypothetical protein
3363177	3369243	6066	SIGI-HMM		NFICLAHK_04593	3365755	3365940	-1	hypothetical protein
3363177	3369243	6066	SIGI-HMM		NFICLAHK_04592	3366244	3366564	1	hypothetical protein
3363177	3369243	6066	SIGI-HMM		NFICLAHK_04591	3367208	3368398	1	hypothetical protein
3363177	3369243	6066	SIGI-HMM		NFICLAHK_04590	3368785	3369243	-1	hypothetical protein
3363177	3369243	6066	SIGI-HMM		NFICLAHK_04589	3369240	3370415	-1	hypothetical protein
3371229	3382242	11013	SIGI-HMM	pcrA	NFICLAHK_04587	3371229	3374621	-1	ATP-dependent DNA helicase PcrA
3371229	3382242	11013	SIGI-HMM		NFICLAHK_04586	3374623	3375204	-1	hypothetical protein
3371229	3382242	11013	SIGI-HMM		NFICLAHK_04585	3375201	3375977	-1	hypothetical protein
3371229	3382242	11013	SIGI-HMM	cynR_8	NFICLAHK_04584	3377164	3378111	-1	HTH-type transcriptional regulator CynR
3371229	3382242	11013	SIGI-HMM		NFICLAHK_04583	3378439	3379470	-1	Hydroxypyruvate reductase
3371229	3382242	11013	SIGI-HMM	ybhI	NFICLAHK_04582	3379495	3380913	-1	Inner membrane protein YbhI
3371229	3382242	11013	SIGI-HMM	proA_2	NFICLAHK_04581	3380940	3381638	-1	4-hydroxy-4-methyl-2-oxoglutarate aldolase/4-carboxy-4-hydroxy-2-oxoadipate aldolase
3371229	3382242	11013	SIGI-HMM		NFICLAHK_04580	3381673	3382242	-1	hypothetical protein
3491611	3516876	25265	SIGI-HMM		NFICLAHK_04364	3491611	3492816	1	hypothetical protein
3491611	3516876	25265	SIGI-HMM		NFICLAHK_04363	3492813	3494531	1	hypothetical protein
3491611	3516876	25265	SIGI-HMM		NFICLAHK_04362	3494583	3495641	-1	hypothetical protein
3491611	3516876	25265	SIGI-HMM		NFICLAHK_04361	3495905	3496540	-1	hypothetical protein
3491611	3516876	25265	SIGI-HMM		NFICLAHK_04360	3496537	3497649	-1	hypothetical protein
3491611	3516876	25265	SIGI-HMM		NFICLAHK_04359	3497642	3499036	-1	hypothetical protein
3491611	3516876	25265	SIGI-HMM		NFICLAHK_04358	3499033	3499305	-1	hypothetical protein
3491611	3516876	25265	SIGI-HMM		NFICLAHK_04357	3499628	3499882	1	hypothetical protein
3491611	3516876	25265	SIGI-HMM		NFICLAHK_04356	3500638	3501393	-1	hypothetical protein
3491611	3516876	25265	SIGI-HMM		NFICLAHK_04355	3501614	3502006	1	hypothetical protein
3491611	3516876	25265	SIGI-HMM		NFICLAHK_04354	3502128	3503147	1	hypothetical protein
3491611	3516876	25265	SIGI-HMM		NFICLAHK_04353	3503453	3504034	1	hypothetical protein
3491611	3516876	25265	SIGI-HMM		NFICLAHK_04352	3504311	3505072	1	hypothetical protein
3491611	3516876	25265	SIGI-HMM		NFICLAHK_04351	3505219	3506037	1	hypothetical protein
3491611	3516876	25265	SIGI-HMM		NFICLAHK_04350	3506034	3506357	-1	hypothetical protein
3491611	3516876	25265	SIGI-HMM		NFICLAHK_04349	3506422	3506559	1	hypothetical protein
3491611	3516876	25265	SIGI-HMM		NFICLAHK_04348	3506512	3506919	-1	hypothetical protein
3491611	3516876	25265	SIGI-HMM		NFICLAHK_04347	3507008	3507430	-1	hypothetical protein
3491611	3516876	25265	SIGI-HMM		NFICLAHK_04346	3507408	3509246	-1	hypothetical protein
3491611	3516876	25265	SIGI-HMM		NFICLAHK_04345	3509239	3510771	-1	hypothetical protein
3491611	3516876	25265	SIGI-HMM	xerC_9	NFICLAHK_04344	3510771	3511973	-1	Tyrosine recombinase XerC
3491611	3516876	25265	SIGI-HMM		NFICLAHK_04343	3512415	3513545	1	hypothetical protein
3491611	3516876	25265	SIGI-HMM		NFICLAHK_04342	3513706	3514317	1	hypothetical protein
3491611	3516876	25265	SIGI-HMM		NFICLAHK_04341	3514320	3514604	-1	hypothetical protein
3491611	3516876	25265	SIGI-HMM		NFICLAHK_04340	3514829	3515410	-1	hypothetical protein
3491611	3516876	25265	SIGI-HMM		NFICLAHK_04339	3515407	3516876	-1	hypothetical protein
3765947	3776762	10815	SIGI-HMM		NFICLAHK_01877	3765947	3766954	-1	hypothetical protein
3765947	3776762	10815	SIGI-HMM		NFICLAHK_01878	3766935	3768173	-1	hypothetical protein
3765947	3776762	10815	SIGI-HMM	rizA_1	NFICLAHK_01879	3768182	3769285	-1	L-arginine-specific L-amino acid ligase
3765947	3776762	10815	SIGI-HMM		NFICLAHK_01880	3769282	3769758	-1	hypothetical protein
3765947	3776762	10815	SIGI-HMM		NFICLAHK_01881	3769748	3770515	-1	putative methyltransferase
3765947	3776762	10815	SIGI-HMM	leuD	NFICLAHK_01882	3770505	3771038	-1	3-isopropylmalate dehydratase small subunit
3765947	3776762	10815	SIGI-HMM	leuC	NFICLAHK_01883	3771031	3772269	-1	3-isopropylmalate dehydratase large subunit
3765947	3776762	10815	SIGI-HMM	leuA_2	NFICLAHK_01884	3772276	3773397	-1	2-isopropylmalate synthase
3765947	3776762	10815	SIGI-HMM	ntaA	NFICLAHK_01885	3773419	3774747	-1	Nitrilotriacetate monooxygenase component A
3765947	3776762	10815	SIGI-HMM	pphA	NFICLAHK_01886	3774759	3775613	-1	pepM
3765947	3776762	10815	SIGI-HMM		NFICLAHK_01887	3776640	3776762	-1	hypothetical protein
3786627	3792722	6095	SIGI-HMM	mdtH	NFICLAHK_01898	3786627	3787862	-1	Multidrug resistance protein MdtH
3786627	3792722	6095	SIGI-HMM	sseA_1	NFICLAHK_01899	3787865	3788701	-1	3-mercaptopyruvate sulfurtransferase
3786627	3792722	6095	SIGI-HMM		NFICLAHK_01900	3788754	3789992	-1	hypothetical protein
3786627	3792722	6095	SIGI-HMM	rizA_2	NFICLAHK_01901	3790349	3791575	1	L-arginine-specific L-amino acid ligase
3786627	3792722	6095	SIGI-HMM	mccB	NFICLAHK_01902	3791568	3792722	1	Cystathionine gamma-lyase
3861033	3868174	7141	SIGI-HMM		NFICLAHK_01980	3861033	3863630	-1	hypothetical protein
3861033	3868174	7141	SIGI-HMM		NFICLAHK_01981	3864364	3865368	1	hypothetical protein
3861033	3868174	7141	SIGI-HMM	holE_2	NFICLAHK_01982	3865825	3866067	-1	DNA polymerase III subunit theta
3861033	3868174	7141	SIGI-HMM		NFICLAHK_01983	3866123	3866479	-1	hypothetical protein
3861033	3868174	7141	SIGI-HMM		NFICLAHK_01984	3866539	3866880	-1	hypothetical protein
3861033	3868174	7141	SIGI-HMM		NFICLAHK_01985	3866880	3867392	-1	hypothetical protein
3861033	3868174	7141	SIGI-HMM		NFICLAHK_01986	3867425	3868174	-1	hypothetical protein
3988822	4000989	12167	SIGI-HMM		NFICLAHK_02096	3988822	3989655	1	hypothetical protein
3988822	4000989	12167	SIGI-HMM	gpFI_2	NFICLAHK_02097	3989694	3989918	-1	Putative prophage major tail sheath protein
3988822	4000989	12167	SIGI-HMM		NFICLAHK_02098	3990102	3990812	-1	hypothetical protein
3988822	4000989	12167	SIGI-HMM		NFICLAHK_02099	3990947	3991213	-1	hypothetical protein
3988822	4000989	12167	SIGI-HMM	xerD_5	NFICLAHK_02100	3991262	3991663	1	Tyrosine recombinase XerD
3988822	4000989	12167	SIGI-HMM		NFICLAHK_02101	3991861	3992448	1	hypothetical protein
3988822	4000989	12167	SIGI-HMM		NFICLAHK_02102	3992453	3992884	1	hypothetical protein
3988822	4000989	12167	SIGI-HMM		NFICLAHK_02103	3992928	3993485	-1	hypothetical protein
3988822	4000989	12167	SIGI-HMM		NFICLAHK_02104	3993486	3994025	-1	hypothetical protein
3988822	4000989	12167	SIGI-HMM		NFICLAHK_02105	3994750	3995496	-1	hypothetical protein
3988822	4000989	12167	SIGI-HMM		NFICLAHK_02106	3996802	3997245	1	hypothetical protein
3988822	4000989	12167	SIGI-HMM		NFICLAHK_02107	3997335	3998000	1	hypothetical protein
3988822	4000989	12167	SIGI-HMM		NFICLAHK_02108	3998022	3998462	1	hypothetical protein
3988822	4000989	12167	SIGI-HMM		NFICLAHK_02109	3999732	4000250	-1	hypothetical protein
3988822	4000989	12167	SIGI-HMM		NFICLAHK_02110	4000798	4000989	-1	hypothetical protein
4602353	4608367	6014	SIGI-HMM		NFICLAHK_04140	4602353	4603252	-1	Monoacylglycerol lipase
4602353	4608367	6014	SIGI-HMM	pgrR_6	NFICLAHK_04141	4603730	4604638	-1	HTH-type transcriptional regulator PgrR
4602353	4608367	6014	SIGI-HMM	hpxO_2	NFICLAHK_04142	4604739	4605854	1	FAD-dependent urate hydroxylase
4602353	4608367	6014	SIGI-HMM		NFICLAHK_04143	4606186	4606719	1	hypothetical protein
4602353	4608367	6014	SIGI-HMM		NFICLAHK_04144	4606825	4607226	-1	hypothetical protein
4602353	4608367	6014	SIGI-HMM		NFICLAHK_04145	4607393	4608367	-1	hypothetical protein
4656387	4661487	5100	SIGI-HMM		NFICLAHK_04204	4656387	4656872	-1	hypothetical protein
4656387	4661487	5100	SIGI-HMM		NFICLAHK_04205	4657112	4658662	1	hypothetical protein
4656387	4661487	5100	SIGI-HMM		NFICLAHK_04206	4660927	4661487	1	hypothetical protein
4656387	4661487	5100	SIGI-HMM	iolG_2	NFICLAHK_04207	4661484	4662476	1	Inositol 2-dehydrogenase
4674559	4686118	11559	SIGI-HMM		NFICLAHK_04221	4674559	4674765	-1	hypothetical protein
4674559	4686118	11559	SIGI-HMM		NFICLAHK_04222	4675030	4675299	1	hypothetical protein
4674559	4686118	11559	SIGI-HMM		NFICLAHK_04223	4675314	4675652	1	hypothetical protein
4674559	4686118	11559	SIGI-HMM		NFICLAHK_04224	4675995	4677392	1	hypothetical protein
4674559	4686118	11559	SIGI-HMM		NFICLAHK_04225	4677585	4677725	1	hypothetical protein
4674559	4686118	11559	SIGI-HMM		NFICLAHK_04226	4677811	4678032	-1	hypothetical protein
4674559	4686118	11559	SIGI-HMM		NFICLAHK_04227	4678255	4678707	-1	hypothetical protein
4674559	4686118	11559	SIGI-HMM		NFICLAHK_04228	4678754	4679173	-1	hypothetical protein
4674559	4686118	11559	SIGI-HMM		NFICLAHK_04229	4679209	4679355	-1	hypothetical protein
4674559	4686118	11559	SIGI-HMM		NFICLAHK_04230	4680114	4680329	1	hypothetical protein
4674559	4686118	11559	SIGI-HMM		NFICLAHK_04231	4680997	4681134	-1	hypothetical protein
4674559	4686118	11559	SIGI-HMM		NFICLAHK_04232	4681268	4684498	1	hypothetical protein
4674559	4686118	11559	SIGI-HMM		NFICLAHK_04233	4684479	4684934	1	hypothetical protein
4674559	4686118	11559	SIGI-HMM	mtnN_2	NFICLAHK_04234	4684931	4686118	1	5'-methylthioadenosine/S-adenosylhomocysteine nucleosidase
4710011	4717979	7968	SIGI-HMM		NFICLAHK_04260	4710011	4711027	1	hypothetical protein
4710011	4717979	7968	SIGI-HMM	argT_3	NFICLAHK_04261	4711557	4712339	-1	Lysine/arginine/ornithine-binding periplasmic protein
4710011	4717979	7968	SIGI-HMM	dapL	NFICLAHK_04262	4712916	4714118	1	LL-diaminopimelate aminotransferase
4710011	4717979	7968	SIGI-HMM	pelE	NFICLAHK_04263	4714247	4715554	1	Pectate lyase E
4710011	4717979	7968	SIGI-HMM		NFICLAHK_04264	4715598	4717214	1	hypothetical protein
4710011	4717979	7968	SIGI-HMM	csaA	NFICLAHK_04265	4717644	4717979	-1	putative chaperone CsaA
4733376	4738396	5020	SIGI-HMM		NFICLAHK_04702	4733376	4733909	-1	hypothetical protein
4733376	4738396	5020	SIGI-HMM	surE_2	NFICLAHK_04703	4734157	4734933	-1	5'-nucleotidase SurE
4733376	4738396	5020	SIGI-HMM		NFICLAHK_04704	4735021	4735449	1	putative HTH-type transcriptional regulator
4733376	4738396	5020	SIGI-HMM	rhtC_2	NFICLAHK_03231	4737764	4738396	-1	Threonine efflux protein
5024245	5029046	4801	SIGI-HMM		NFICLAHK_02980	5024049	5024258	-1	hypothetical protein
5024245	5029046	4801	SIGI-HMM		NFICLAHK_02979	5024245	5024370	-1	hypothetical protein
5024245	5029046	4801	SIGI-HMM		NFICLAHK_02978	5024360	5024608	-1	hypothetical protein
5024245	5029046	4801	SIGI-HMM	ppsE_2	NFICLAHK_02977	5024739	5029046	1	Phthiocerol synthesis polyketide synthase type I PpsE
5039439	5045769	6330	SIGI-HMM	tesA_2	NFICLAHK_02973	5039439	5040176	1	putative thioesterase TesA
5039439	5045769	6330	SIGI-HMM		NFICLAHK_02972	5040248	5041051	1	hypothetical protein
5039439	5045769	6330	SIGI-HMM	ysdC	NFICLAHK_02971	5041102	5042259	1	Putative aminopeptidase YsdC
5039439	5045769	6330	SIGI-HMM	ydhC_2	NFICLAHK_02970	5042256	5043431	1	Inner membrane transport protein YdhC
5039439	5045769	6330	SIGI-HMM	rdpA	NFICLAHK_02969	5043433	5044263	1	(R)-phenoxypropionate/alpha-ketoglutarate- dioxygenase
5039439	5045769	6330	SIGI-HMM		NFICLAHK_02968	5045365	5045769	-1	hypothetical protein
5071276	5250800	179524	SIGI-HMM		NFICLAHK_02943	5070373	5071305	1	hypothetical protein
5071276	5250800	179524	SIGI-HMM		NFICLAHK_02942	5071276	5071515	-1	hypothetical protein
5071276	5250800	179524	SIGI-HMM		NFICLAHK_04711	5086718	5086837	1	hypothetical protein
5071276	5250800	179524	SIGI-HMM		NFICLAHK_04720	5092440	5092616	1	hypothetical protein
5071276	5250800	179524	SIGI-HMM		NFICLAHK_04709	5093788	5093955	-1	hypothetical protein
5071276	5250800	179524	SIGI-HMM	phoP_3	NFICLAHK_04705	5118948	5119661	1	Alkaline phosphatase synthesis transcriptional regulatory protein PhoP
5071276	5250800	179524	SIGI-HMM		NFICLAHK_04712	5203495	5203737	1	hypothetical protein
5071276	5250800	179524	SIGI-HMM	vapB	NFICLAHK_04718	5228417	5228647	-1	Antitoxin VapB
5071276	5250800	179524	SIGI-HMM	yojI_2	NFICLAHK_04597	5248342	5249970	-1	ABC transporter ATP-binding/permease protein YojI
5071276	5250800	179524	SIGI-HMM	lgrE	NFICLAHK_04598	5250060	5250800	-1	Linear gramicidin dehydrogenase LgrE
5260298	5266614	6316	SIGI-HMM		NFICLAHK_04613	5260298	5260714	-1	hypothetical protein
5260298	5266614	6316	SIGI-HMM		NFICLAHK_04614	5261187	5263163	1	hypothetical protein
5260298	5266614	6316	SIGI-HMM	xerC_10	NFICLAHK_04615	5263166	5264053	-1	Tyrosine recombinase XerC
5260298	5266614	6316	SIGI-HMM		NFICLAHK_04616	5264971	5266191	-1	hypothetical protein
5260298	5266614	6316	SIGI-HMM		NFICLAHK_04617	5266393	5266614	1	hypothetical protein
5270913	5358967	88054	SIGI-HMM		NFICLAHK_04621	5269948	5270916	-1	hypothetical protein
5270913	5358967	88054	SIGI-HMM		NFICLAHK_04622	5270913	5271320	-1	hypothetical protein
5270913	5358967	88054	SIGI-HMM		NFICLAHK_04623	5271688	5272755	1	hypothetical protein
5270913	5358967	88054	SIGI-HMM		NFICLAHK_04624	5273049	5274632	-1	hypothetical protein
5270913	5358967	88054	SIGI-HMM		NFICLAHK_04625	5275081	5275662	1	hypothetical protein
5270913	5358967	88054	SIGI-HMM		NFICLAHK_04710	5332940	5333188	1	hypothetical protein
5270913	5358967	88054	SIGI-HMM		NFICLAHK_04719	5358740	5358967	-1	hypothetical protein

## Sheet: S6
Additional table 6. Genomic islands in PNA 99_3 predicted by IslandPath-DIMOB implemented by IslandViewer 4
Island start	Island end	Length	Method	Gene ID	Locus	Gene start	Gene end	Strand	Product
451959	474793	22834	IslandPath-DIMOB		NFICLAHK_03651	451959	452378	1	hypothetical protein
451959	474793	22834	IslandPath-DIMOB		NFICLAHK_03650	452780	453181	1	hypothetical protein
451959	474793	22834	IslandPath-DIMOB	paiA	NFICLAHK_03649	453258	453770	-1	Spermidine/spermine N(1)-acetyltransferase
451959	474793	22834	IslandPath-DIMOB		NFICLAHK_03648	453812	454126	-1	hypothetical protein
451959	474793	22834	IslandPath-DIMOB		NFICLAHK_03647	454267	454572	-1	hypothetical protein
451959	474793	22834	IslandPath-DIMOB	lgrB_2	NFICLAHK_03962	455925	458954	1	Linear gramicidin synthase subunit B
451959	474793	22834	IslandPath-DIMOB	lcfB_2	NFICLAHK_03963	458999	460669	1	Long-chain-fatty-acid--CoA ligase
451959	474793	22834	IslandPath-DIMOB		NFICLAHK_03964	460715	461425	1	hypothetical protein
451959	474793	22834	IslandPath-DIMOB	lgrD_2	NFICLAHK_03965	461462	465634	1	Linear gramicidin synthase subunit D
451959	474793	22834	IslandPath-DIMOB		NFICLAHK_03966	465697	465951	1	hypothetical protein
451959	474793	22834	IslandPath-DIMOB	quiP	NFICLAHK_03967	465984	468371	1	Acyl-homoserine lactone acylase QuiP
451959	474793	22834	IslandPath-DIMOB		NFICLAHK_03968	468441	468971	1	hypothetical protein
451959	474793	22834	IslandPath-DIMOB		NFICLAHK_03969	469033	469830	1	hypothetical protein
451959	474793	22834	IslandPath-DIMOB		NFICLAHK_03970	470025	471020	-1	hypothetical protein
451959	474793	22834	IslandPath-DIMOB		NFICLAHK_03971	471516	472049	-1	hypothetical protein
451959	474793	22834	IslandPath-DIMOB		NFICLAHK_03972	472245	473798	1	hypothetical protein
451959	474793	22834	IslandPath-DIMOB	xerC_5	NFICLAHK_03973	473828	474793	1	Tyrosine recombinase XerC
595953	654565	58612	IslandPath-DIMOB		NFICLAHK_04084	595953	596708	-1	hypothetical protein
595953	654565	58612	IslandPath-DIMOB	php	NFICLAHK_04085	596721	597800	-1	Phosphotriesterase homology protein
595953	654565	58612	IslandPath-DIMOB	rbsC_10	NFICLAHK_04086	597804	598814	-1	Ribose import permease protein RbsC
595953	654565	58612	IslandPath-DIMOB	frcA	NFICLAHK_04087	598828	599610	-1	Fructose import ATP-binding protein FrcA
595953	654565	58612	IslandPath-DIMOB		NFICLAHK_04088	599678	599806	-1	hypothetical protein
595953	654565	58612	IslandPath-DIMOB	purR_2	NFICLAHK_04089	599951	600973	-1	HTH-type transcriptional repressor PurR
595953	654565	58612	IslandPath-DIMOB		NFICLAHK_04090	601082	601198	1	hypothetical protein
595953	654565	58612	IslandPath-DIMOB	rbsB_4	NFICLAHK_04091	601299	602249	1	Ribose import binding protein RbsB
595953	654565	58612	IslandPath-DIMOB	rbsK_7	NFICLAHK_04092	602242	603123	-1	Ribokinase
595953	654565	58612	IslandPath-DIMOB		NFICLAHK_04093	603153	603998	1	hypothetical protein
595953	654565	58612	IslandPath-DIMOB		NFICLAHK_04094	604344	605633	-1	hypothetical protein
595953	654565	58612	IslandPath-DIMOB		NFICLAHK_04095	605882	606376	1	hypothetical protein
595953	654565	58612	IslandPath-DIMOB		NFICLAHK_04096	606409	607911	-1	hypothetical protein
595953	654565	58612	IslandPath-DIMOB	ddpA_2	NFICLAHK_04097	608003	609571	-1	putative D,D-dipeptide-binding periplasmic protein DdpA
595953	654565	58612	IslandPath-DIMOB		NFICLAHK_04098	609716	610384	-1	hypothetical protein
595953	654565	58612	IslandPath-DIMOB		NFICLAHK_04099	610397	611032	-1	hypothetical protein
595953	654565	58612	IslandPath-DIMOB		NFICLAHK_04100	611215	611706	-1	hypothetical protein
595953	654565	58612	IslandPath-DIMOB		NFICLAHK_04101	612223	612618	-1	hypothetical protein
595953	654565	58612	IslandPath-DIMOB	intA_4	NFICLAHK_04103	613684	614928	1	Prophage integrase IntA
595953	654565	58612	IslandPath-DIMOB		NFICLAHK_04104	615094	615936	-1	hypothetical protein
595953	654565	58612	IslandPath-DIMOB		NFICLAHK_04105	616022	616651	-1	hypothetical protein
595953	654565	58612	IslandPath-DIMOB		NFICLAHK_04106	616674	617507	-1	hypothetical protein
595953	654565	58612	IslandPath-DIMOB	vsr_2	NFICLAHK_04107	617801	618001	-1	Very short patch repair protein
595953	654565	58612	IslandPath-DIMOB	rhlE_2	NFICLAHK_04108	618092	623935	-1	ATP-dependent RNA helicase RhlE
595953	654565	58612	IslandPath-DIMOB		NFICLAHK_04109	623955	626045	-1	hypothetical protein
595953	654565	58612	IslandPath-DIMOB		NFICLAHK_04110	626060	628618	-1	hypothetical protein
595953	654565	58612	IslandPath-DIMOB	hhaIM	NFICLAHK_04111	628636	629853	-1	Modification methylase HhaI
595953	654565	58612	IslandPath-DIMOB		NFICLAHK_04112	630132	631139	1	hypothetical protein
595953	654565	58612	IslandPath-DIMOB		NFICLAHK_02611	633147	633296	-1	hypothetical protein
595953	654565	58612	IslandPath-DIMOB		NFICLAHK_02610	633492	634439	1	hypothetical protein
595953	654565	58612	IslandPath-DIMOB		NFICLAHK_02609	635229	636038	-1	hypothetical protein
595953	654565	58612	IslandPath-DIMOB	symE_2	NFICLAHK_02608	636325	636651	-1	Toxic protein SymE
595953	654565	58612	IslandPath-DIMOB	rhmR	NFICLAHK_02607	637313	638095	1	putative HTH-type transcriptional regulator RhmR
595953	654565	58612	IslandPath-DIMOB	rhmD	NFICLAHK_02606	638114	639319	1	L-rhamnonate dehydratase
595953	654565	58612	IslandPath-DIMOB	rhmT	NFICLAHK_02605	639375	640664	1	Inner membrane transport protein RhmT
595953	654565	58612	IslandPath-DIMOB	rhmA	NFICLAHK_02604	640690	641493	1	2-keto-3-deoxy-L-rhamnonate aldolase
595953	654565	58612	IslandPath-DIMOB		NFICLAHK_02603	641505	641762	1	hypothetical protein
595953	654565	58612	IslandPath-DIMOB		NFICLAHK_02602	641811	642767	1	hypothetical protein
595953	654565	58612	IslandPath-DIMOB		NFICLAHK_02601	642951	643634	1	hypothetical protein
595953	654565	58612	IslandPath-DIMOB	pgrR_3	NFICLAHK_02600	643735	644733	1	HTH-type transcriptional regulator PgrR
595953	654565	58612	IslandPath-DIMOB		NFICLAHK_02599	644942	646252	1	hypothetical protein
595953	654565	58612	IslandPath-DIMOB	atoD	NFICLAHK_02598	646340	647008	1	Acetate CoA-transferase subunit alpha
595953	654565	58612	IslandPath-DIMOB	ctfB	NFICLAHK_02597	647001	647657	1	Butyrate--acetoacetate CoA-transferase subunit B
595953	654565	58612	IslandPath-DIMOB		NFICLAHK_02596	647671	648012	1	hypothetical protein
595953	654565	58612	IslandPath-DIMOB	kduD_2	NFICLAHK_02595	648029	648817	1	2-dehydro-3-deoxy-D-gluconate 5-dehydrogenase
595953	654565	58612	IslandPath-DIMOB	mmgB	NFICLAHK_02594	648828	649754	1	putative 3-hydroxybutyryl-CoA dehydrogenase
595953	654565	58612	IslandPath-DIMOB	kynB	NFICLAHK_02593	649759	650697	1	Kynurenine formamidase
595953	654565	58612	IslandPath-DIMOB	thlA	NFICLAHK_02592	650891	652075	1	Acetyl-CoA acetyltransferase
595953	654565	58612	IslandPath-DIMOB	kce	NFICLAHK_02591	652093	652953	1	3-keto-5-aminohexanoate cleavage enzyme
595953	654565	58612	IslandPath-DIMOB	pntA_2	NFICLAHK_02590	653039	654565	1	NAD(P) transhydrogenase subunit alpha
1811988	1821048	9060	IslandPath-DIMOB		NFICLAHK_01300	1811988	1814525	1	hypothetical protein
1811988	1821048	9060	IslandPath-DIMOB	nemA_1	NFICLAHK_01301	1815135	1816253	1	N-ethylmaleimide reductase
1811988	1821048	9060	IslandPath-DIMOB		NFICLAHK_01302	1816268	1816582	1	hypothetical protein
1811988	1821048	9060	IslandPath-DIMOB		NFICLAHK_01303	1816813	1817292	-1	hypothetical protein
1811988	1821048	9060	IslandPath-DIMOB	mshD_1	NFICLAHK_01304	1817601	1818134	-1	Mycothiol acetyltransferase
1811988	1821048	9060	IslandPath-DIMOB	xerC_1	NFICLAHK_01305	1818334	1818936	-1	Tyrosine recombinase XerC
1811988	1821048	9060	IslandPath-DIMOB	tar_4	NFICLAHK_01306	1819396	1821048	1	Methyl-accepting chemotaxis protein II
1876132	1902378	26246	IslandPath-DIMOB	ribD_1	NFICLAHK_01356	1876132	1876569	-1	Riboflavin biosynthesis protein RibD
1876132	1902378	26246	IslandPath-DIMOB		NFICLAHK_01357	1876754	1877149	-1	hypothetical protein
1876132	1902378	26246	IslandPath-DIMOB		NFICLAHK_01358	1877601	1877948	1	hypothetical protein
1876132	1902378	26246	IslandPath-DIMOB		NFICLAHK_01359	1878337	1879320	1	hypothetical protein
1876132	1902378	26246	IslandPath-DIMOB	xecA1	NFICLAHK_01360	1879346	1880377	1	2-hydroxypropyl-CoM lyase
1876132	1902378	26246	IslandPath-DIMOB		NFICLAHK_01361	1880606	1880815	-1	hypothetical protein
1876132	1902378	26246	IslandPath-DIMOB	gpx1	NFICLAHK_01362	1881156	1881638	-1	Hydroperoxy fatty acid reductase gpx1
1876132	1902378	26246	IslandPath-DIMOB	hosA	NFICLAHK_01363	1881840	1882262	-1	Transcriptional regulator HosA
1876132	1902378	26246	IslandPath-DIMOB	ecdB	NFICLAHK_01364	1882458	1883054	1	putative UbiX-like flavin prenyltransferase
1876132	1902378	26246	IslandPath-DIMOB	edcC	NFICLAHK_01365	1883054	1884481	1	Phenolic acid decarboxylase subunit C
1876132	1902378	26246	IslandPath-DIMOB	bsdD	NFICLAHK_01366	1884491	1884718	1	Phenolic acid decarboxylase subunit D
1876132	1902378	26246	IslandPath-DIMOB	yfcJ	NFICLAHK_01367	1884922	1886100	-1	putative MFS-type transporter YfcJ
1876132	1902378	26246	IslandPath-DIMOB		NFICLAHK_01368	1886179	1886373	-1	hypothetical protein
1876132	1902378	26246	IslandPath-DIMOB		NFICLAHK_01369	1886901	1887077	1	hypothetical protein
1876132	1902378	26246	IslandPath-DIMOB		NFICLAHK_01370	1887101	1887394	1	hypothetical protein
1876132	1902378	26246	IslandPath-DIMOB	xylE	NFICLAHK_01371	1887732	1889177	1	D-xylose-proton symporter
1876132	1902378	26246	IslandPath-DIMOB	iolE_1	NFICLAHK_01372	1889196	1890119	1	Inosose dehydratase
1876132	1902378	26246	IslandPath-DIMOB	ydgJ_1	NFICLAHK_01373	1890134	1891312	1	putative oxidoreductase YdgJ
1876132	1902378	26246	IslandPath-DIMOB		NFICLAHK_01374	1891720	1891845	1	hypothetical protein
1876132	1902378	26246	IslandPath-DIMOB		NFICLAHK_01375	1891911	1892207	-1	hypothetical protein
1876132	1902378	26246	IslandPath-DIMOB	mcp3	NFICLAHK_01376	1892476	1894530	1	Methyl-accepting chemotaxis protein 3
1876132	1902378	26246	IslandPath-DIMOB	otsA_2	NFICLAHK_01377	1894704	1896128	-1	Trehalose-6-phosphate synthase
1876132	1902378	26246	IslandPath-DIMOB		NFICLAHK_01378	1896240	1896791	-1	hypothetical protein
1876132	1902378	26246	IslandPath-DIMOB		NFICLAHK_01379	1897131	1897556	1	hypothetical protein
1876132	1902378	26246	IslandPath-DIMOB		NFICLAHK_01380	1897702	1898091	1	hypothetical protein
1876132	1902378	26246	IslandPath-DIMOB		NFICLAHK_01381	1898647	1899435	1	hypothetical protein
1876132	1902378	26246	IslandPath-DIMOB		NFICLAHK_01382	1899832	1900308	-1	hypothetical protein
1876132	1902378	26246	IslandPath-DIMOB		NFICLAHK_01383	1900295	1900684	-1	hypothetical protein
1876132	1902378	26246	IslandPath-DIMOB		NFICLAHK_01384	1900915	1901529	1	hypothetical protein
1876132	1902378	26246	IslandPath-DIMOB		NFICLAHK_01385	1901630	1902010	1	hypothetical protein
1876132	1902378	26246	IslandPath-DIMOB		NFICLAHK_01386	1902007	1902378	1	hypothetical protein
2225920	2246216	20296	IslandPath-DIMOB		NFICLAHK_01692	2225920	2226609	1	hypothetical protein
2225920	2246216	20296	IslandPath-DIMOB		NFICLAHK_01693	2226639	2226767	1	hypothetical protein
2225920	2246216	20296	IslandPath-DIMOB		NFICLAHK_01694	2226807	2227070	1	hypothetical protein
2225920	2246216	20296	IslandPath-DIMOB	xerD_1	NFICLAHK_00857	2228955	2229806	-1	Tyrosine recombinase XerD
2225920	2246216	20296	IslandPath-DIMOB		NFICLAHK_00856	2231142	2231747	1	hypothetical protein
2225920	2246216	20296	IslandPath-DIMOB		NFICLAHK_00855	2231779	2232540	1	hypothetical protein
2225920	2246216	20296	IslandPath-DIMOB		NFICLAHK_00854	2232861	2239307	1	hypothetical protein
2225920	2246216	20296	IslandPath-DIMOB	apxIB_2	NFICLAHK_00853	2239387	2241549	1	Toxin RTX-I translocation ATP-binding protein
2225920	2246216	20296	IslandPath-DIMOB	hlyD	NFICLAHK_00852	2241562	2242977	1	Hemolysin secretion protein D, chromosomal
2225920	2246216	20296	IslandPath-DIMOB	tolC_1	NFICLAHK_00851	2242967	2244391	1	Outer membrane protein TolC
2225920	2246216	20296	IslandPath-DIMOB	mepS_2	NFICLAHK_00850	2244690	2245226	1	Murein DD-endopeptidase MepS/Murein LD-carboxypeptidase
2225920	2246216	20296	IslandPath-DIMOB		NFICLAHK_00849	2246109	2246216	1	hypothetical protein
2225920	2246216	20296	IslandPath-DIMOB		NFICLAHK_00848	2246213	2246323	-1	hypothetical protein
3353936	3383360	29424	IslandPath-DIMOB	bamE	NFICLAHK_03956	3353936	3354286	1	Outer membrane protein assembly factor BamE
3353936	3383360	29424	IslandPath-DIMOB		NFICLAHK_03957	3354417	3354710	-1	hypothetical protein
3353936	3383360	29424	IslandPath-DIMOB	pasT	NFICLAHK_03958	3354703	3355137	-1	Persistence and stress-resistance toxin PasT
3353936	3383360	29424	IslandPath-DIMOB	smpB	NFICLAHK_03959	3355296	3355778	1	SsrA-binding protein
3353936	3383360	29424	IslandPath-DIMOB	intA_3	NFICLAHK_03961	3356377	3357486	1	Prophage integrase IntA
3353936	3383360	29424	IslandPath-DIMOB	smc_4	NFICLAHK_04596	3358914	3362543	1	Chromosome partition protein Smc
3353936	3383360	29424	IslandPath-DIMOB		NFICLAHK_04595	3363177	3364343	1	hypothetical protein
3353936	3383360	29424	IslandPath-DIMOB		NFICLAHK_04594	3364597	3365574	1	hypothetical protein
3353936	3383360	29424	IslandPath-DIMOB		NFICLAHK_04593	3365755	3365940	-1	hypothetical protein
3353936	3383360	29424	IslandPath-DIMOB		NFICLAHK_04592	3366244	3366564	1	hypothetical protein
3353936	3383360	29424	IslandPath-DIMOB		NFICLAHK_04591	3367208	3368398	1	hypothetical protein
3353936	3383360	29424	IslandPath-DIMOB		NFICLAHK_04590	3368785	3369243	-1	hypothetical protein
3353936	3383360	29424	IslandPath-DIMOB		NFICLAHK_04589	3369240	3370415	-1	hypothetical protein
3353936	3383360	29424	IslandPath-DIMOB		NFICLAHK_04588	3370390	3371145	-1	hypothetical protein
3353936	3383360	29424	IslandPath-DIMOB	pcrA	NFICLAHK_04587	3371229	3374621	-1	ATP-dependent DNA helicase PcrA
3353936	3383360	29424	IslandPath-DIMOB		NFICLAHK_04586	3374623	3375204	-1	hypothetical protein
3353936	3383360	29424	IslandPath-DIMOB		NFICLAHK_04585	3375201	3375977	-1	hypothetical protein
3353936	3383360	29424	IslandPath-DIMOB	cynR_8	NFICLAHK_04584	3377164	3378111	-1	HTH-type transcriptional regulator CynR
3353936	3383360	29424	IslandPath-DIMOB		NFICLAHK_04583	3378439	3379470	-1	Hydroxypyruvate reductase
3353936	3383360	29424	IslandPath-DIMOB	ybhI	NFICLAHK_04582	3379495	3380913	-1	Inner membrane protein YbhI
3353936	3383360	29424	IslandPath-DIMOB	proA_2	NFICLAHK_04581	3380940	3381638	-1	4-hydroxy-4-methyl-2-oxoglutarate aldolase/4-carboxy-4-hydroxy-2-oxoadipate aldolase
3353936	3383360	29424	IslandPath-DIMOB		NFICLAHK_04580	3381673	3382242	-1	hypothetical protein
3353936	3383360	29424	IslandPath-DIMOB	comR_2	NFICLAHK_04579	3382743	3383360	1	HTH-type transcriptional repressor ComR
3488482	3519595	31113	IslandPath-DIMOB	tam	NFICLAHK_04367	3488482	3489258	-1	Trans-aconitate 2-methyltransferase
3488482	3519595	31113	IslandPath-DIMOB		NFICLAHK_04366	3489442	3489777	-1	hypothetical protein
3488482	3519595	31113	IslandPath-DIMOB	mltB	NFICLAHK_04365	3489853	3490935	-1	Membrane-bound lytic murein transglycosylase B
3488482	3519595	31113	IslandPath-DIMOB		NFICLAHK_04364	3491611	3492816	1	hypothetical protein
3488482	3519595	31113	IslandPath-DIMOB		NFICLAHK_04363	3492813	3494531	1	hypothetical protein
3488482	3519595	31113	IslandPath-DIMOB		NFICLAHK_04362	3494583	3495641	-1	hypothetical protein
3488482	3519595	31113	IslandPath-DIMOB		NFICLAHK_04361	3495905	3496540	-1	hypothetical protein
3488482	3519595	31113	IslandPath-DIMOB		NFICLAHK_04360	3496537	3497649	-1	hypothetical protein
3488482	3519595	31113	IslandPath-DIMOB		NFICLAHK_04359	3497642	3499036	-1	hypothetical protein
3488482	3519595	31113	IslandPath-DIMOB		NFICLAHK_04358	3499033	3499305	-1	hypothetical protein
3488482	3519595	31113	IslandPath-DIMOB		NFICLAHK_04357	3499628	3499882	1	hypothetical protein
3488482	3519595	31113	IslandPath-DIMOB		NFICLAHK_04356	3500638	3501393	-1	hypothetical protein
3488482	3519595	31113	IslandPath-DIMOB		NFICLAHK_04355	3501614	3502006	1	hypothetical protein
3488482	3519595	31113	IslandPath-DIMOB		NFICLAHK_04354	3502128	3503147	1	hypothetical protein
3488482	3519595	31113	IslandPath-DIMOB		NFICLAHK_04353	3503453	3504034	1	hypothetical protein
3488482	3519595	31113	IslandPath-DIMOB		NFICLAHK_04352	3504311	3505072	1	hypothetical protein
3488482	3519595	31113	IslandPath-DIMOB		NFICLAHK_04351	3505219	3506037	1	hypothetical protein
3488482	3519595	31113	IslandPath-DIMOB		NFICLAHK_04350	3506034	3506357	-1	hypothetical protein
3488482	3519595	31113	IslandPath-DIMOB		NFICLAHK_04349	3506422	3506559	1	hypothetical protein
3488482	3519595	31113	IslandPath-DIMOB		NFICLAHK_04348	3506512	3506919	-1	hypothetical protein
3488482	3519595	31113	IslandPath-DIMOB		NFICLAHK_04347	3507008	3507430	-1	hypothetical protein
3488482	3519595	31113	IslandPath-DIMOB		NFICLAHK_04346	3507408	3509246	-1	hypothetical protein
3488482	3519595	31113	IslandPath-DIMOB		NFICLAHK_04345	3509239	3510771	-1	hypothetical protein
3488482	3519595	31113	IslandPath-DIMOB	xerC_9	NFICLAHK_04344	3510771	3511973	-1	Tyrosine recombinase XerC
3488482	3519595	31113	IslandPath-DIMOB		NFICLAHK_04343	3512415	3513545	1	hypothetical protein
3488482	3519595	31113	IslandPath-DIMOB		NFICLAHK_04342	3513706	3514317	1	hypothetical protein
3488482	3519595	31113	IslandPath-DIMOB		NFICLAHK_04341	3514320	3514604	-1	hypothetical protein
3488482	3519595	31113	IslandPath-DIMOB		NFICLAHK_04340	3514829	3515410	-1	hypothetical protein
3488482	3519595	31113	IslandPath-DIMOB		NFICLAHK_04339	3515407	3516876	-1	hypothetical protein
3488482	3519595	31113	IslandPath-DIMOB	mutS	NFICLAHK_04338	3517034	3519595	1	DNA mismatch repair protein MutS
3645231	3658938	13707	IslandPath-DIMOB		NFICLAHK_01752	3645231	3645347	1	hypothetical protein
3645231	3658938	13707	IslandPath-DIMOB		NFICLAHK_01753	3645344	3645460	1	hypothetical protein
3645231	3658938	13707	IslandPath-DIMOB		NFICLAHK_01754	3645714	3646013	-1	hypothetical protein
3645231	3658938	13707	IslandPath-DIMOB		NFICLAHK_01755	3646007	3646468	-1	hypothetical protein
3645231	3658938	13707	IslandPath-DIMOB		NFICLAHK_01756	3646821	3646961	-1	hypothetical protein
3645231	3658938	13707	IslandPath-DIMOB		NFICLAHK_01757	3647005	3647889	-1	hypothetical protein
3645231	3658938	13707	IslandPath-DIMOB		NFICLAHK_01758	3647959	3649449	-1	hypothetical protein
3645231	3658938	13707	IslandPath-DIMOB		NFICLAHK_01759	3649837	3650025	-1	hypothetical protein
3645231	3658938	13707	IslandPath-DIMOB		NFICLAHK_01760	3650108	3652396	-1	hypothetical protein
3645231	3658938	13707	IslandPath-DIMOB	cysH_1	NFICLAHK_01761	3652393	3653397	-1	Thioredoxin-dependent 5'-adenylylsulfate reductase
3645231	3658938	13707	IslandPath-DIMOB	dam_1	NFICLAHK_01762	3653394	3654230	-1	DNA adenine methylase
3645231	3658938	13707	IslandPath-DIMOB	traR_1	NFICLAHK_01763	3654227	3654454	-1	Protein TraR
3645231	3658938	13707	IslandPath-DIMOB		NFICLAHK_01764	3654454	3654681	-1	hypothetical protein
3645231	3658938	13707	IslandPath-DIMOB		NFICLAHK_01765	3654752	3655135	-1	hypothetical protein
3645231	3658938	13707	IslandPath-DIMOB		NFICLAHK_01766	3655137	3655316	-1	hypothetical protein
3645231	3658938	13707	IslandPath-DIMOB		NFICLAHK_01767	3655327	3655836	-1	hypothetical protein
3645231	3658938	13707	IslandPath-DIMOB		NFICLAHK_01768	3655864	3656148	-1	hypothetical protein
3645231	3658938	13707	IslandPath-DIMOB		NFICLAHK_01769	3656284	3656847	1	hypothetical protein
3645231	3658938	13707	IslandPath-DIMOB	xerD_3	NFICLAHK_01770	3656850	3657896	1	Tyrosine recombinase XerD
3645231	3658938	13707	IslandPath-DIMOB	fldB	NFICLAHK_01771	3657967	3658485	1	Flavodoxin 2
3645231	3658938	13707	IslandPath-DIMOB	ygfX	NFICLAHK_01772	3658624	3658938	-1	Inner membrane protein YgfX
3760466	3812309	51843	IslandPath-DIMOB		NFICLAHK_01872	3760466	3760648	1	hypothetical protein
3760466	3812309	51843	IslandPath-DIMOB		NFICLAHK_01873	3761344	3761592	-1	hypothetical protein
3760466	3812309	51843	IslandPath-DIMOB		NFICLAHK_01874	3762215	3762394	-1	hypothetical protein
3760466	3812309	51843	IslandPath-DIMOB		NFICLAHK_01875	3763082	3764236	-1	hypothetical protein
3760466	3812309	51843	IslandPath-DIMOB	hpaC	NFICLAHK_01876	3765309	3765788	-1	4-hydroxyphenylacetate 3-monooxygenase reductase component
3760466	3812309	51843	IslandPath-DIMOB		NFICLAHK_01877	3765947	3766954	-1	hypothetical protein
3760466	3812309	51843	IslandPath-DIMOB		NFICLAHK_01878	3766935	3768173	-1	hypothetical protein
3760466	3812309	51843	IslandPath-DIMOB	rizA_1	NFICLAHK_01879	3768182	3769285	-1	L-arginine-specific L-amino acid ligase
3760466	3812309	51843	IslandPath-DIMOB		NFICLAHK_01880	3769282	3769758	-1	hypothetical protein
3760466	3812309	51843	IslandPath-DIMOB		NFICLAHK_01881	3769748	3770515	-1	putative methyltransferase
3760466	3812309	51843	IslandPath-DIMOB	leuD	NFICLAHK_01882	3770505	3771038	-1	3-isopropylmalate dehydratase small subunit
3760466	3812309	51843	IslandPath-DIMOB	leuC	NFICLAHK_01883	3771031	3772269	-1	3-isopropylmalate dehydratase large subunit
3760466	3812309	51843	IslandPath-DIMOB	leuA_2	NFICLAHK_01884	3772276	3773397	-1	2-isopropylmalate synthase
3760466	3812309	51843	IslandPath-DIMOB	ntaA	NFICLAHK_01885	3773419	3774747	-1	Nitrilotriacetate monooxygenase component A
3760466	3812309	51843	IslandPath-DIMOB	pphA	NFICLAHK_01886	3774759	3775613	-1	PepM
3760466	3812309	51843	IslandPath-DIMOB		NFICLAHK_01887	3776640	3776762	-1	hypothetical protein
3760466	3812309	51843	IslandPath-DIMOB		NFICLAHK_01888	3778627	3779061	1	hypothetical protein
3760466	3812309	51843	IslandPath-DIMOB	soj_1	NFICLAHK_01889	3779093	3780007	1	Sporulation initiation inhibitor protein Soj
3760466	3812309	51843	IslandPath-DIMOB	dnaB_1	NFICLAHK_01890	3780000	3781364	1	Replicative DNA helicase
3760466	3812309	51843	IslandPath-DIMOB		NFICLAHK_01891	3781361	3783073	1	hypothetical protein
3760466	3812309	51843	IslandPath-DIMOB	traR_2	NFICLAHK_01892	3783066	3783323	1	Protein TraR
3760466	3812309	51843	IslandPath-DIMOB		NFICLAHK_01893	3783313	3784056	1	hypothetical protein
3760466	3812309	51843	IslandPath-DIMOB		NFICLAHK_01894	3784049	3784144	1	hypothetical protein
3760466	3812309	51843	IslandPath-DIMOB		NFICLAHK_01895	3784141	3784737	1	hypothetical protein
3760466	3812309	51843	IslandPath-DIMOB		NFICLAHK_01896	3784737	3784967	1	hypothetical protein
3760466	3812309	51843	IslandPath-DIMOB		NFICLAHK_01897	3785045	3786265	1	hypothetical protein
3760466	3812309	51843	IslandPath-DIMOB	mdtH	NFICLAHK_01898	3786627	3787862	-1	Multidrug resistance protein MdtH
3760466	3812309	51843	IslandPath-DIMOB	sseA_1	NFICLAHK_01899	3787865	3788701	-1	3-mercaptopyruvate sulfurtransferase
3760466	3812309	51843	IslandPath-DIMOB		NFICLAHK_01900	3788754	3789992	-1	hypothetical protein
3760466	3812309	51843	IslandPath-DIMOB	rizA_2	NFICLAHK_01901	3790349	3791575	1	L-arginine-specific L-amino acid ligase
3760466	3812309	51843	IslandPath-DIMOB	mccB	NFICLAHK_01902	3791568	3792722	1	Cystathionine gamma-lyase
3760466	3812309	51843	IslandPath-DIMOB		NFICLAHK_01903	3793113	3793583	1	hypothetical protein
3760466	3812309	51843	IslandPath-DIMOB		NFICLAHK_01904	3793818	3794540	1	hypothetical protein
3760466	3812309	51843	IslandPath-DIMOB	topB_2	NFICLAHK_01905	3794552	3796570	1	DNA topoisomerase 3
3760466	3812309	51843	IslandPath-DIMOB		NFICLAHK_01906	3797202	3797711	1	hypothetical protein
3760466	3812309	51843	IslandPath-DIMOB	ssb_1	NFICLAHK_01907	3797787	3798341	1	Single-stranded DNA-binding protein
3760466	3812309	51843	IslandPath-DIMOB		NFICLAHK_01908	3798432	3798674	1	hypothetical protein
3760466	3812309	51843	IslandPath-DIMOB		NFICLAHK_01909	3798658	3798906	1	hypothetical protein
3760466	3812309	51843	IslandPath-DIMOB		NFICLAHK_01910	3799211	3799555	-1	hypothetical protein
3760466	3812309	51843	IslandPath-DIMOB		NFICLAHK_01911	3799704	3800009	1	hypothetical protein
3760466	3812309	51843	IslandPath-DIMOB		NFICLAHK_01912	3800132	3800332	1	hypothetical protein
3760466	3812309	51843	IslandPath-DIMOB		NFICLAHK_01913	3800386	3800661	-1	hypothetical protein
3760466	3812309	51843	IslandPath-DIMOB		NFICLAHK_01914	3801219	3802514	1	hypothetical protein
3760466	3812309	51843	IslandPath-DIMOB		NFICLAHK_01915	3802516	3802959	1	hypothetical protein
3760466	3812309	51843	IslandPath-DIMOB	bfpB	NFICLAHK_01916	3802970	3804643	1	Outer membrane lipoprotein BfpB
3760466	3812309	51843	IslandPath-DIMOB		NFICLAHK_01917	3804646	3805935	1	hypothetical protein
3760466	3812309	51843	IslandPath-DIMOB		NFICLAHK_01918	3805922	3806425	1	hypothetical protein
3760466	3812309	51843	IslandPath-DIMOB	tcpT	NFICLAHK_01919	3806433	3807995	1	Toxin coregulated pilus biosynthesis protein T
3760466	3812309	51843	IslandPath-DIMOB	tcpE	NFICLAHK_01920	3807985	3809100	1	Toxin coregulated pilus biosynthesis protein E
3760466	3812309	51843	IslandPath-DIMOB		NFICLAHK_01921	3809110	3809697	1	hypothetical protein
3760466	3812309	51843	IslandPath-DIMOB		NFICLAHK_01922	3809702	3810187	1	hypothetical protein
3760466	3812309	51843	IslandPath-DIMOB		NFICLAHK_01923	3810184	3810870	1	hypothetical protein
3760466	3812309	51843	IslandPath-DIMOB		NFICLAHK_01924	3810936	3812309	1	hypothetical protein
3983205	4001657	18452	IslandPath-DIMOB	dnaG	NFICLAHK_02092	3983205	3984950	1	DNA primase
3983205	4001657	18452	IslandPath-DIMOB	rpoD	NFICLAHK_02093	3985614	3987458	1	RNA polymerase sigma factor RpoD
3983205	4001657	18452	IslandPath-DIMOB	mug	NFICLAHK_02094	3987529	3988044	-1	G/U mismatch-specific DNA glycosylase
3983205	4001657	18452	IslandPath-DIMOB		NFICLAHK_02096	3988822	3989655	1	hypothetical protein
3983205	4001657	18452	IslandPath-DIMOB	gpFI_2	NFICLAHK_02097	3989694	3989918	-1	Putative prophage major tail sheath protein
3983205	4001657	18452	IslandPath-DIMOB		NFICLAHK_02098	3990102	3990812	-1	hypothetical protein
3983205	4001657	18452	IslandPath-DIMOB		NFICLAHK_02099	3990947	3991213	-1	hypothetical protein
3983205	4001657	18452	IslandPath-DIMOB	xerD_5	NFICLAHK_02100	3991262	3991663	1	Tyrosine recombinase XerD
3983205	4001657	18452	IslandPath-DIMOB		NFICLAHK_02101	3991861	3992448	1	hypothetical protein
3983205	4001657	18452	IslandPath-DIMOB		NFICLAHK_02102	3992453	3992884	1	hypothetical protein
3983205	4001657	18452	IslandPath-DIMOB		NFICLAHK_02103	3992928	3993485	-1	hypothetical protein
3983205	4001657	18452	IslandPath-DIMOB		NFICLAHK_02104	3993486	3994025	-1	hypothetical protein
3983205	4001657	18452	IslandPath-DIMOB		NFICLAHK_02105	3994750	3995496	-1	hypothetical protein
3983205	4001657	18452	IslandPath-DIMOB		NFICLAHK_02106	3996802	3997245	1	hypothetical protein
3983205	4001657	18452	IslandPath-DIMOB		NFICLAHK_02107	3997335	3998000	1	hypothetical protein
3983205	4001657	18452	IslandPath-DIMOB		NFICLAHK_02108	3998022	3998462	1	hypothetical protein
3983205	4001657	18452	IslandPath-DIMOB		NFICLAHK_02109	3999732	4000250	-1	hypothetical protein
3983205	4001657	18452	IslandPath-DIMOB		NFICLAHK_02110	4000798	4000989	-1	hypothetical protein
3983205	4001657	18452	IslandPath-DIMOB		NFICLAHK_02111	4001127	4001657	1	hypothetical protein
4571556	4581714	10158	IslandPath-DIMOB	mobA	NFICLAHK_04509	4571556	4572128	1	Molybdenum cofactor guanylyltransferase
4571556	4581714	10158	IslandPath-DIMOB	mobB	NFICLAHK_04510	4572128	4572643	1	Molybdopterin-guanine dinucleotide biosynthesis adapter protein
4571556	4581714	10158	IslandPath-DIMOB		NFICLAHK_04113	4574337	4575512	-1	hypothetical protein
4571556	4581714	10158	IslandPath-DIMOB		NFICLAHK_04114	4575705	4576220	-1	hypothetical protein
4571556	4581714	10158	IslandPath-DIMOB	xerC_6	NFICLAHK_04115	4576667	4577269	-1	Tyrosine recombinase XerC
4571556	4581714	10158	IslandPath-DIMOB	yjaB	NFICLAHK_04116	4577526	4577969	1	putative N-acetyltransferase YjaB
4571556	4581714	10158	IslandPath-DIMOB		NFICLAHK_04117	4577989	4578573	-1	putative HTH-type transcriptional regulator
4571556	4581714	10158	IslandPath-DIMOB		NFICLAHK_04118	4579221	4579514	-1	hypothetical protein
4571556	4581714	10158	IslandPath-DIMOB		NFICLAHK_04119	4579486	4579638	-1	hypothetical protein
4571556	4581714	10158	IslandPath-DIMOB		NFICLAHK_04120	4579649	4579810	-1	hypothetical protein
4571556	4581714	10158	IslandPath-DIMOB	rspR_4	NFICLAHK_04121	4579904	4580596	-1	HTH-type transcriptional repressor RspR
4571556	4581714	10158	IslandPath-DIMOB		NFICLAHK_04122	4580701	4581714	1	hypothetical protein
4591739	4689091	97352	IslandPath-DIMOB	repA_1	NFICLAHK_04129	4590723	4591742	-1	Replication initiation protein
4591739	4689091	97352	IslandPath-DIMOB		NFICLAHK_04130	4591739	4592269	-1	hypothetical protein
4591739	4689091	97352	IslandPath-DIMOB	cma_1	NFICLAHK_04131	4593085	4593897	-1	Colicin-M
4591739	4689091	97352	IslandPath-DIMOB	cma_2	NFICLAHK_04132	4594002	4594808	-1	Colicin-M
4591739	4689091	97352	IslandPath-DIMOB		NFICLAHK_04133	4595074	4595457	1	hypothetical protein
4591739	4689091	97352	IslandPath-DIMOB	trg_13	NFICLAHK_04134	4596496	4598145	-1	Methyl-accepting chemotaxis protein III
4591739	4689091	97352	IslandPath-DIMOB		NFICLAHK_04135	4598695	4598967	1	hypothetical protein
4591739	4689091	97352	IslandPath-DIMOB		NFICLAHK_04136	4599017	4599217	-1	hypothetical protein
4591739	4689091	97352	IslandPath-DIMOB		NFICLAHK_04137	4599327	4599671	-1	hypothetical protein
4591739	4689091	97352	IslandPath-DIMOB	tap_7	NFICLAHK_04138	4599668	4601212	-1	Methyl-accepting chemotaxis protein IV
4591739	4689091	97352	IslandPath-DIMOB	ohrR_2	NFICLAHK_04139	4601464	4601958	1	Organic hydroperoxide resistance transcriptional regulator
4591739	4689091	97352	IslandPath-DIMOB		NFICLAHK_04140	4602353	4603252	-1	Monoacylglycerol lipase
4591739	4689091	97352	IslandPath-DIMOB	pgrR_6	NFICLAHK_04141	4603730	4604638	-1	HTH-type transcriptional regulator PgrR
4591739	4689091	97352	IslandPath-DIMOB	hpxO_2	NFICLAHK_04142	4604739	4605854	1	FAD-dependent urate hydroxylase
4591739	4689091	97352	IslandPath-DIMOB		NFICLAHK_04143	4606186	4606719	1	hypothetical protein
4591739	4689091	97352	IslandPath-DIMOB		NFICLAHK_04144	4606825	4607226	-1	hypothetical protein
4591739	4689091	97352	IslandPath-DIMOB		NFICLAHK_04145	4607393	4608367	-1	hypothetical protein
4591739	4689091	97352	IslandPath-DIMOB	tap_8	NFICLAHK_04146	4608834	4610378	1	Methyl-accepting chemotaxis protein IV
4591739	4689091	97352	IslandPath-DIMOB		NFICLAHK_04147	4610371	4610700	1	hypothetical protein
4591739	4689091	97352	IslandPath-DIMOB		NFICLAHK_04148	4611121	4611435	1	hypothetical protein
4591739	4689091	97352	IslandPath-DIMOB		NFICLAHK_04149	4611733	4611975	-1	hypothetical protein
4591739	4689091	97352	IslandPath-DIMOB	umuD_2	NFICLAHK_04150	4612401	4612850	1	Protein UmuD
4591739	4689091	97352	IslandPath-DIMOB	umuC_2	NFICLAHK_04151	4612853	4613089	1	Protein UmuC
4591739	4689091	97352	IslandPath-DIMOB	xerC_7	NFICLAHK_04152	4613160	4614143	1	Tyrosine recombinase XerC
4591739	4689091	97352	IslandPath-DIMOB		NFICLAHK_04153	4614145	4614507	1	hypothetical protein
4591739	4689091	97352	IslandPath-DIMOB		NFICLAHK_04154	4614470	4616263	1	hypothetical protein
4591739	4689091	97352	IslandPath-DIMOB		NFICLAHK_04155	4616272	4616373	1	hypothetical protein
4591739	4689091	97352	IslandPath-DIMOB		NFICLAHK_04156	4616389	4616790	1	hypothetical protein
4591739	4689091	97352	IslandPath-DIMOB	crcB_2	NFICLAHK_04157	4616957	4617331	-1	Putative fluoride ion transporter CrcB
4591739	4689091	97352	IslandPath-DIMOB	gpmA_2	NFICLAHK_04158	4617334	4618041	-1	2,3-bisphosphoglycerate-dependent phosphoglycerate mutase
4591739	4689091	97352	IslandPath-DIMOB	eno_1	NFICLAHK_04159	4618085	4619374	-1	Enolase
4591739	4689091	97352	IslandPath-DIMOB	uspA_2	NFICLAHK_04160	4619390	4619815	-1	Universal stress protein A
4591739	4689091	97352	IslandPath-DIMOB	ppaC	NFICLAHK_04161	4619812	4620720	-1	putative manganese-dependent inorganic pyrophosphatase
4591739	4689091	97352	IslandPath-DIMOB		NFICLAHK_04162	4620918	4621517	-1	hypothetical protein
4591739	4689091	97352	IslandPath-DIMOB		NFICLAHK_04163	4621514	4622674	-1	hypothetical protein
4591739	4689091	97352	IslandPath-DIMOB		NFICLAHK_04164	4622826	4623824	-1	Hydrazine synthase subunit beta
4591739	4689091	97352	IslandPath-DIMOB	umuC_3	NFICLAHK_04165	4624092	4625114	1	Protein UmuC
4591739	4689091	97352	IslandPath-DIMOB		NFICLAHK_04166	4625107	4625349	-1	hypothetical protein
4591739	4689091	97352	IslandPath-DIMOB		NFICLAHK_04167	4625446	4626021	-1	hypothetical protein
4591739	4689091	97352	IslandPath-DIMOB		NFICLAHK_04168	4626208	4626450	-1	hypothetical protein
4591739	4689091	97352	IslandPath-DIMOB		NFICLAHK_04169	4626723	4626992	-1	hypothetical protein
4591739	4689091	97352	IslandPath-DIMOB	soj_2	NFICLAHK_04170	4627036	4627692	-1	Chromosome-partitioning ATPase Soj
4591739	4689091	97352	IslandPath-DIMOB		NFICLAHK_04171	4627841	4628101	-1	hypothetical protein
4591739	4689091	97352	IslandPath-DIMOB		NFICLAHK_04172	4628147	4628644	1	hypothetical protein
4591739	4689091	97352	IslandPath-DIMOB		NFICLAHK_04173	4629557	4630138	1	hypothetical protein
4591739	4689091	97352	IslandPath-DIMOB	xerD_6	NFICLAHK_04174	4630385	4631215	-1	Tyrosine recombinase XerD
4591739	4689091	97352	IslandPath-DIMOB		NFICLAHK_04175	4631178	4632053	-1	hypothetical protein
4591739	4689091	97352	IslandPath-DIMOB		NFICLAHK_04176	4632528	4633772	-1	hypothetical protein
4591739	4689091	97352	IslandPath-DIMOB		NFICLAHK_04177	4633765	4634667	-1	hypothetical protein
4591739	4689091	97352	IslandPath-DIMOB		NFICLAHK_04178	4634667	4635596	-1	hypothetical protein
4591739	4689091	97352	IslandPath-DIMOB		NFICLAHK_04179	4635593	4636762	-1	hypothetical protein
4591739	4689091	97352	IslandPath-DIMOB	speB_2	NFICLAHK_04180	4636780	4637889	-1	Agmatinase
4591739	4689091	97352	IslandPath-DIMOB		NFICLAHK_04181	4638299	4638472	1	hypothetical protein
4591739	4689091	97352	IslandPath-DIMOB		NFICLAHK_04182	4638634	4639521	-1	hypothetical protein
4591739	4689091	97352	IslandPath-DIMOB		NFICLAHK_04183	4639544	4640161	-1	hypothetical protein
4591739	4689091	97352	IslandPath-DIMOB	dadA_3	NFICLAHK_04184	4640161	4641294	-1	D-amino acid dehydrogenase
4591739	4689091	97352	IslandPath-DIMOB		NFICLAHK_04185	4641660	4641896	-1	hypothetical protein
4591739	4689091	97352	IslandPath-DIMOB		NFICLAHK_04186	4642208	4642450	1	hypothetical protein
4591739	4689091	97352	IslandPath-DIMOB	bin3	NFICLAHK_04187	4642472	4643098	1	Putative transposon Tn552 DNA-invertase bin3
4591739	4689091	97352	IslandPath-DIMOB		NFICLAHK_04188	4643277	4644596	-1	hypothetical protein
4591739	4689091	97352	IslandPath-DIMOB		NFICLAHK_04189	4644775	4644873	-1	hypothetical protein
4591739	4689091	97352	IslandPath-DIMOB		NFICLAHK_04190	4644958	4645251	-1	hypothetical protein
4591739	4689091	97352	IslandPath-DIMOB		NFICLAHK_04191	4645245	4645703	-1	hypothetical protein
4591739	4689091	97352	IslandPath-DIMOB		NFICLAHK_04192	4645852	4647156	-1	hypothetical protein
4591739	4689091	97352	IslandPath-DIMOB	pld	NFICLAHK_04193	4647211	4647735	-1	Phospholipase D
4591739	4689091	97352	IslandPath-DIMOB		NFICLAHK_04194	4647896	4648516	1	hypothetical protein
4591739	4689091	97352	IslandPath-DIMOB		NFICLAHK_04195	4648613	4648927	1	hypothetical protein
4591739	4689091	97352	IslandPath-DIMOB		NFICLAHK_04196	4648924	4649739	-1	hypothetical protein
4591739	4689091	97352	IslandPath-DIMOB	holE_3	NFICLAHK_04197	4649796	4650038	-1	DNA polymerase III subunit theta
4591739	4689091	97352	IslandPath-DIMOB	yedK_1	NFICLAHK_04198	4650159	4650329	1	Putative SOS response-associated peptidase YedK
4591739	4689091	97352	IslandPath-DIMOB	yedK_2	NFICLAHK_04199	4650520	4650738	1	Putative SOS response-associated peptidase YedK
4591739	4689091	97352	IslandPath-DIMOB	hha_2	NFICLAHK_04200	4650766	4651020	1	Hemolysin expression-modulating protein Hha
4591739	4689091	97352	IslandPath-DIMOB	repA_2	NFICLAHK_04201	4651397	4652263	1	Replication protein RepA
4591739	4689091	97352	IslandPath-DIMOB	parA_2	NFICLAHK_04202	4653579	4654787	1	Plasmid partition protein A
4591739	4689091	97352	IslandPath-DIMOB	virB_2	NFICLAHK_04203	4654784	4655773	1	Virulence regulon transcriptional activator VirB
4591739	4689091	97352	IslandPath-DIMOB		NFICLAHK_04204	4656387	4656872	-1	hypothetical protein
4591739	4689091	97352	IslandPath-DIMOB		NFICLAHK_04205	4657112	4658662	1	hypothetical protein
4591739	4689091	97352	IslandPath-DIMOB		NFICLAHK_04206	4660927	4661487	1	hypothetical protein
4591739	4689091	97352	IslandPath-DIMOB	iolG_2	NFICLAHK_04207	4661484	4662476	1	Inositol 2-dehydrogenase
4591739	4689091	97352	IslandPath-DIMOB	perA	NFICLAHK_04208	4662502	4663626	1	GDP-perosamine synthase
4591739	4689091	97352	IslandPath-DIMOB	per_1	NFICLAHK_04209	4663635	4664630	1	GDP-perosamine synthase
4591739	4689091	97352	IslandPath-DIMOB	per_2	NFICLAHK_04210	4664627	4665736	1	GDP-perosamine synthase
4591739	4689091	97352	IslandPath-DIMOB		NFICLAHK_04211	4665733	4667073	1	Putative epoxidase LasC
4591739	4689091	97352	IslandPath-DIMOB	ppaX	NFICLAHK_04212	4667084	4667761	1	Pyrophosphatase PpaX
4591739	4689091	97352	IslandPath-DIMOB		NFICLAHK_04213	4667755	4668888	1	hypothetical protein
4591739	4689091	97352	IslandPath-DIMOB	mtnP	NFICLAHK_04214	4668881	4669765	1	S-methyl-5'-thioadenosine phosphorylase
4591739	4689091	97352	IslandPath-DIMOB		NFICLAHK_04215	4669800	4670465	1	Phosphorylated carbohydrates phosphatase
4591739	4689091	97352	IslandPath-DIMOB		NFICLAHK_04216	4670479	4671384	1	hypothetical protein
4591739	4689091	97352	IslandPath-DIMOB	nudK_3	NFICLAHK_04217	4671381	4671986	1	GDP-mannose pyrophosphatase NudK
4591739	4689091	97352	IslandPath-DIMOB	ybjJ_2	NFICLAHK_04218	4672011	4673195	1	Inner membrane protein YbjJ
4591739	4689091	97352	IslandPath-DIMOB	galE_2	NFICLAHK_04219	4673206	4674225	1	UDP-glucose 4-epimerase
4591739	4689091	97352	IslandPath-DIMOB		NFICLAHK_04220	4674328	4674450	1	hypothetical protein
4591739	4689091	97352	IslandPath-DIMOB		NFICLAHK_04221	4674559	4674765	-1	hypothetical protein
4591739	4689091	97352	IslandPath-DIMOB		NFICLAHK_04222	4675030	4675299	1	hypothetical protein
4591739	4689091	97352	IslandPath-DIMOB		NFICLAHK_04223	4675314	4675652	1	hypothetical protein
4591739	4689091	97352	IslandPath-DIMOB		NFICLAHK_04224	4675995	4677392	1	hypothetical protein
4591739	4689091	97352	IslandPath-DIMOB		NFICLAHK_04225	4677585	4677725	1	hypothetical protein
4591739	4689091	97352	IslandPath-DIMOB		NFICLAHK_04226	4677811	4678032	-1	hypothetical protein
4591739	4689091	97352	IslandPath-DIMOB		NFICLAHK_04227	4678255	4678707	-1	hypothetical protein
4591739	4689091	97352	IslandPath-DIMOB		NFICLAHK_04228	4678754	4679173	-1	hypothetical protein
4591739	4689091	97352	IslandPath-DIMOB		NFICLAHK_04229	4679209	4679355	-1	hypothetical protein
4591739	4689091	97352	IslandPath-DIMOB		NFICLAHK_04230	4680114	4680329	1	hypothetical protein
4591739	4689091	97352	IslandPath-DIMOB		NFICLAHK_04231	4680997	4681134	-1	hypothetical protein
4591739	4689091	97352	IslandPath-DIMOB		NFICLAHK_04232	4681268	4684498	1	hypothetical protein
4591739	4689091	97352	IslandPath-DIMOB		NFICLAHK_04233	4684479	4684934	1	hypothetical protein
4591739	4689091	97352	IslandPath-DIMOB	mtnN_2	NFICLAHK_04234	4684931	4686118	1	5'-methylthioadenosine/S-adenosylhomocysteine nucleosidase
4591739	4689091	97352	IslandPath-DIMOB	xerC_8	NFICLAHK_04235	4686506	4687543	1	Tyrosine recombinase XerC
4591739	4689091	97352	IslandPath-DIMOB		NFICLAHK_04236	4687752	4687964	1	hypothetical protein
4591739	4689091	97352	IslandPath-DIMOB	fabG_10	NFICLAHK_04237	4688318	4689091	-1	3-oxoacyl-[acyl-carrier-protein] reductase FabG
4705896	4738396	32500	IslandPath-DIMOB	gatC	NFICLAHK_04256	4705896	4707149	-1	PTS system galactitol-specific EIIC component
4705896	4738396	32500	IslandPath-DIMOB	gatB	NFICLAHK_04257	4707173	4707466	-1	PTS system galactitol-specific EIIB component
4705896	4738396	32500	IslandPath-DIMOB	gatA_2	NFICLAHK_04258	4707485	4707934	-1	PTS system galactitol-specific EIIA component
4705896	4738396	32500	IslandPath-DIMOB	sorC	NFICLAHK_04259	4708398	4709366	-1	Sorbitol operon regulator
4705896	4738396	32500	IslandPath-DIMOB		NFICLAHK_04260	4710011	4711027	1	hypothetical protein
4705896	4738396	32500	IslandPath-DIMOB	argT_3	NFICLAHK_04261	4711557	4712339	-1	Lysine/arginine/ornithine-binding periplasmic protein
4705896	4738396	32500	IslandPath-DIMOB	dapL	NFICLAHK_04262	4712916	4714118	1	LL-diaminopimelate aminotransferase
4705896	4738396	32500	IslandPath-DIMOB	pelE	NFICLAHK_04263	4714247	4715554	1	Pectate lyase E
4705896	4738396	32500	IslandPath-DIMOB		NFICLAHK_04264	4715598	4717214	1	hypothetical protein
4705896	4738396	32500	IslandPath-DIMOB	csaA	NFICLAHK_04265	4717644	4717979	-1	putative chaperone CsaA
4705896	4738396	32500	IslandPath-DIMOB		NFICLAHK_04266	4717982	4718932	-1	hypothetical protein
4705896	4738396	32500	IslandPath-DIMOB	kstR2_2	NFICLAHK_04267	4718932	4719519	-1	HTH-type transcriptional repressor KstR2
4705896	4738396	32500	IslandPath-DIMOB		NFICLAHK_04268	4719657	4719917	-1	hypothetical protein
4705896	4738396	32500	IslandPath-DIMOB		NFICLAHK_04269	4719925	4720467	-1	hypothetical protein
4705896	4738396	32500	IslandPath-DIMOB		NFICLAHK_04270	4720500	4720763	-1	hypothetical protein
4705896	4738396	32500	IslandPath-DIMOB	tar_13	NFICLAHK_04271	4721188	4723104	-1	Methyl-accepting chemotaxis protein II
4705896	4738396	32500	IslandPath-DIMOB	mexB_2	NFICLAHK_04272	4725127	4728210	-1	Multidrug resistance protein MexB
4705896	4738396	32500	IslandPath-DIMOB	macA	NFICLAHK_04273	4728207	4728908	-1	Macrolide export protein MacA
4705896	4738396	32500	IslandPath-DIMOB		NFICLAHK_04713	4729953	4730462	-1	hypothetical protein
4705896	4738396	32500	IslandPath-DIMOB		NFICLAHK_04700	4731578	4732126	-1	hypothetical protein
4705896	4738396	32500	IslandPath-DIMOB	ydaF_3	NFICLAHK_04701	4732468	4733025	1	Putative ribosomal N-acetyltransferase YdaF
4705896	4738396	32500	IslandPath-DIMOB		NFICLAHK_04702	4733376	4733909	-1	hypothetical protein
4705896	4738396	32500	IslandPath-DIMOB	surE_2	NFICLAHK_04703	4734157	4734933	-1	5'-nucleotidase SurE
4705896	4738396	32500	IslandPath-DIMOB		NFICLAHK_04704	4735021	4735449	1	putative HTH-type transcriptional regulator
4705896	4738396	32500	IslandPath-DIMOB	rhtC_2	NFICLAHK_03231	4737764	4738396	-1	Threonine efflux protein
5017687	5042259	24572	IslandPath-DIMOB		NFICLAHK_02990	5017687	5018190	1	hypothetical protein
5017687	5042259	24572	IslandPath-DIMOB		NFICLAHK_02989	5018692	5018970	1	hypothetical protein
5017687	5042259	24572	IslandPath-DIMOB		NFICLAHK_02988	5018889	5019077	-1	hypothetical protein
5017687	5042259	24572	IslandPath-DIMOB		NFICLAHK_02987	5019235	5020029	-1	hypothetical protein
5017687	5042259	24572	IslandPath-DIMOB		NFICLAHK_02986	5020187	5020345	-1	hypothetical protein
5017687	5042259	24572	IslandPath-DIMOB		NFICLAHK_02985	5020531	5020818	-1	hypothetical protein
5017687	5042259	24572	IslandPath-DIMOB		NFICLAHK_02984	5021387	5022211	-1	hypothetical protein
5017687	5042259	24572	IslandPath-DIMOB		NFICLAHK_02983	5022244	5022507	-1	hypothetical protein
5017687	5042259	24572	IslandPath-DIMOB	slmA_1	NFICLAHK_02982	5022978	5023268	-1	Nucleoid occlusion factor SlmA
5017687	5042259	24572	IslandPath-DIMOB		NFICLAHK_02981	5023430	5024140	1	hypothetical protein
5017687	5042259	24572	IslandPath-DIMOB		NFICLAHK_02980	5024049	5024258	-1	hypothetical protein
5017687	5042259	24572	IslandPath-DIMOB		NFICLAHK_02979	5024245	5024370	-1	hypothetical protein
5017687	5042259	24572	IslandPath-DIMOB		NFICLAHK_02978	5024360	5024608	-1	hypothetical protein
5017687	5042259	24572	IslandPath-DIMOB	ppsE_2	NFICLAHK_02977	5024739	5029046	1	Phthiocerol synthesis polyketide synthase type I PpsE
5017687	5042259	24572	IslandPath-DIMOB	pksM	NFICLAHK_02976	5029092	5032703	1	Polyketide synthase PksM
5017687	5042259	24572	IslandPath-DIMOB	lgrB_1	NFICLAHK_02975	5032736	5037511	1	Linear gramicidin synthase subunit B
5017687	5042259	24572	IslandPath-DIMOB	ppsE_1	NFICLAHK_02974	5037511	5039436	1	Phthiocerol synthesis polyketide synthase type I PpsE
5017687	5042259	24572	IslandPath-DIMOB	tesA_2	NFICLAHK_02973	5039439	5040176	1	putative thioesterase TesA
5017687	5042259	24572	IslandPath-DIMOB		NFICLAHK_02972	5040248	5041051	1	hypothetical protein
5017687	5042259	24572	IslandPath-DIMOB	ysdC	NFICLAHK_02971	5041102	5042259	1	Putative aminopeptidase YsdC
5017687	5042259	24572	IslandPath-DIMOB	ydhC_2	NFICLAHK_02970	5042256	5043431	1	Inner membrane transport protein YdhC
5071276	5268516	197240	IslandPath-DIMOB		NFICLAHK_02943	5070373	5071305	1	hypothetical protein
5071276	5268516	197240	IslandPath-DIMOB		NFICLAHK_02942	5071276	5071515	-1	hypothetical protein
5071276	5268516	197240	IslandPath-DIMOB		NFICLAHK_04711	5086718	5086837	1	hypothetical protein
5071276	5268516	197240	IslandPath-DIMOB		NFICLAHK_04720	5092440	5092616	1	hypothetical protein
5071276	5268516	197240	IslandPath-DIMOB		NFICLAHK_04709	5093788	5093955	-1	hypothetical protein
5071276	5268516	197240	IslandPath-DIMOB	phoP_3	NFICLAHK_04705	5118948	5119661	1	Alkaline phosphatase synthesis transcriptional regulatory protein PhoP
5071276	5268516	197240	IslandPath-DIMOB		NFICLAHK_04712	5203495	5203737	1	hypothetical protein
5071276	5268516	197240	IslandPath-DIMOB	vapB	NFICLAHK_04718	5228417	5228647	-1	Antitoxin VapB
5071276	5268516	197240	IslandPath-DIMOB	yojI_2	NFICLAHK_04597	5248342	5249970	-1	ABC transporter ATP-binding/permease protein YojI
5071276	5268516	197240	IslandPath-DIMOB	lgrE	NFICLAHK_04598	5250060	5250800	-1	Linear gramicidin dehydrogenase LgrE
5071276	5268516	197240	IslandPath-DIMOB		NFICLAHK_04599	5251463	5251588	1	hypothetical protein
5071276	5268516	197240	IslandPath-DIMOB		NFICLAHK_04600	5251602	5251727	1	hypothetical protein
5071276	5268516	197240	IslandPath-DIMOB		NFICLAHK_04601	5252013	5252204	1	hypothetical protein
5071276	5268516	197240	IslandPath-DIMOB		NFICLAHK_04602	5253290	5253748	1	hypothetical protein
5071276	5268516	197240	IslandPath-DIMOB	entD	NFICLAHK_04603	5254008	5254730	1	Enterobactin synthase component D
5071276	5268516	197240	IslandPath-DIMOB		NFICLAHK_04604	5254970	5255152	-1	hypothetical protein
5071276	5268516	197240	IslandPath-DIMOB		NFICLAHK_04605	5255640	5255867	-1	hypothetical protein
5071276	5268516	197240	IslandPath-DIMOB		NFICLAHK_04606	5256005	5256949	-1	hypothetical protein
5071276	5268516	197240	IslandPath-DIMOB	traC_2	NFICLAHK_04607	5257043	5258023	-1	DNA primase TraC
5071276	5268516	197240	IslandPath-DIMOB		NFICLAHK_04608	5258097	5258708	-1	hypothetical protein
5071276	5268516	197240	IslandPath-DIMOB		NFICLAHK_04609	5258781	5259089	-1	hypothetical protein
5071276	5268516	197240	IslandPath-DIMOB		NFICLAHK_04610	5259200	5259514	-1	hypothetical protein
5071276	5268516	197240	IslandPath-DIMOB		NFICLAHK_04611	5259611	5259793	-1	hypothetical protein
5071276	5268516	197240	IslandPath-DIMOB		NFICLAHK_04612	5259838	5260209	-1	hypothetical protein
5071276	5268516	197240	IslandPath-DIMOB		NFICLAHK_04613	5260298	5260714	-1	hypothetical protein
5071276	5268516	197240	IslandPath-DIMOB		NFICLAHK_04614	5261187	5263163	1	hypothetical protein
5071276	5268516	197240	IslandPath-DIMOB	xerC_10	NFICLAHK_04615	5263166	5264053	-1	Tyrosine recombinase XerC
5071276	5268516	197240	IslandPath-DIMOB		NFICLAHK_04616	5264971	5266191	-1	hypothetical protein
5071276	5268516	197240	IslandPath-DIMOB		NFICLAHK_04617	5266393	5266614	1	hypothetical protein
5071276	5268516	197240	IslandPath-DIMOB		NFICLAHK_04618	5266647	5268167	-1	hypothetical protein
5071276	5268516	197240	IslandPath-DIMOB		NFICLAHK_04619	5268169	5268516	-1	hypothetical protein

## Sheet: S7
Additional table 7. Pathogenicity factors (virulence factors) in PNA_99_3 as predicted by GIPSy
QueryID	SubjectID	Subject_description	%ID	Alignment	Mismatch	Gap opening	Query start	Query end	Subject start	Subject end	E-value	bit score
NFICLAHK_00522	10006|vfid|16711|vsiid|21861|ssid|tr|Q9I1C4|Q9I1C4_PSEAE_Probable_t	Probable transcriptional regulator	0.52	322	136	18	10	317	33	350	e-103	317
NFICLAHK_00465	10217|vfid|16922|vsiid|23124|ssid|sp|P0ABZ1|FLIG_ECOLI_Flagellar_mo	Flagellar motor switch protien	0.86	329	43		2	330	3	331	0	580
NFICLAHK_00815	10373|vfid|17078|vsiid|44081|ssid|sp|P39071|DHBA_BACSU_2,	2,3-dihydro-2,3-dihydroxybenzoate dehydrogenase	0.33	255	155	15	50	293	6	256	9e-26	102
NFICLAHK_00647	10380|vfid|17085|vsiid|24143|ssid|sp|O30746|ALR2_KLEAE_Alanine_race	Alanine racemase, catabolic; EC=5.1.1.1	0.74	353	91		1	353	1	353	0	561
NFICLAHK_00602	10507|vfid|17212|vsiid|24985|ssid|tr|O08377|O08377_MYCTU_Probable_t	Probable transcriptional regulator	0.27	171	104	20	10	167	20	183	4e-08	51.2
NFICLAHK_00491	10660|vfid|17365|vsiid|26004|ssid|sp|P15047|ENTA_ECOLI_2,	2,3-dihydro-2,3-dihydroxybenzoate dehydrogenase	0.35	256	142	24	1	245	1	243	6e-33	119
NFICLAHK_00142	10911|vfid|17616|vsiid|27902|ssid|tr|Q9KKM3|Q9KKM3_VIBCH_Secretion_	Secretion protein	0.37	433	204	68	19	387	53	481	3e-80	254
NFICLAHK_00456	10971|vfid|17676|vsiid|28277|ssid|sp|P0AC05|FLIP_ECOLI_Flagellar_bi	Flagellar biosynthetic protien	0.86	245	31	2	2	244	1	245	e-148	414
NFICLAHK_00854	10997|vfid|17702|vsiid|28454|ssid|sp|P55127|FRPC_NEIMC_Iron-	Iron-regulated protien	0.35	141	77	14	424	550	414	554	3e-10	65.5
NFICLAHK_00454	11240|vfid|17945|vsiid|30105|ssid|sp|P54702|FLIR_SALTY_Flagellar_bi	Flagellar biosynthetic protein	0.68	258	82		1	258	1	258	e-117	335
NFICLAHK_00466	11267|vfid|17972|vsiid|30274|ssid|sp|P15928|FLIF_SALTY_Flagellar_M-	Flagellar M-ring protein	0.68	554	162	10	18	571	15	558	0	765
NFICLAHK_00344	1133|vfid|1134|vsiid|1133|ssid|vancomycin_resistance_protein_vancom	vancomycin resistance protein	0.26	180	110	23	131	294	145	317	1e-12	67
NFICLAHK_00455	11455|vfid|68337|vsiid|90891|ssid|sp|P0A1L5|FLIQ_SALTY_Flagellar_	Flagellar biosynthetic protien	0.76	89	21		1	89	1	89	4e-37	119
NFICLAHK_00546	11584|vfid|18289|vsiid|32143|ssid|sp|P40727|FLHB_SALTY_Flagellar_bi	Flagellar biosynthetic protein	0.66	383	128		1	383	1	383	0	538
NFICLAHK_00459	11659|vfid|18364|vsiid|32612|ssid|sp|P06974|FLIM_ECOLI_Flagellar_mo	Flagellar motor switch protien	0.87	333	40		1	333	1	333	0	602
NFICLAHK_00690	11767|vfid|18472|vsiid|33318|ssid|sp|P45610|TONB_KLEPN_Protein_tonB	Protein	0.55	246	100	9	4	247	1	239	2e-62	195
NFICLAHK_00348	11959|vfid|18664|vsiid|34526|ssid|sp|P29805|PRTT_SERMA_Extracellula	Extracellular serine protease	0.34	170	77	35	406	544	344	509	2e-11	67
NFICLAHK_00143	11968|vfid|18673|vsiid|34597|ssid|sp|P0A263|OMPC_SALTY_Outer_membra	Porin ompC	0.68	382	109	11	1	375	1	378	e-180	504
NFICLAHK_00104	12014|vfid|18719|vsiid|34883|ssid|sp|P0A6A3|ACKA_ECOLI_Acetate_kina	Acetokinase	0.88	400	45		1	400	1	400	0	748
NFICLAHK_00234	12021|vfid|18726|vsiid|34919|ssid|sp|P76399|MDTC_ECOLI_Multidrug_resi	Multidrug resistance protien	0.78	1023	212	3	1	1020	1	1023	0	1613
NFICLAHK_00764	12024|vfid|18729|vsiid|34939|ssid|sp|P76176|YDGD_ECOLI_Uncharacteri	Uncharacterized serine protease	0.66	272	88	3	1	269	1	272	e-126	358
NFICLAHK_00740	12046|vfid|18751|vsiid|35064|ssid|tr|Q9F4H5|Q9F4H5_YEREN_Phage_shoc	Phage shock protein F	0.74	331	83	1	1	330	1	331	0	504
NFICLAHK_00461	12142|vfid|18847|vsiid|35661|ssid|sp|P52614|FLIK_ECOLI_Flagellar_ho	Flagellar hook-length control protein	0.51	192	85	9	235	422	189	375	5e-47	165
NFICLAHK_00818	12147|vfid|18852|vsiid|35692|ssid|sp|P54656|ESAI_ERWST_Acyl-	Autoinducer synthesis protein esal	0.91	210	18		1	210	1	210	e-147	407
NFICLAHK_00747	12209|vfid|18914|vsiid|36045|ssid|sp|P09570|NIFA_AZOVI_Nif-	Nif-specific regulatory protien	0.48	228	116	1	207	434	211	437	6e-72	238
NFICLAHK_00422	12217|vfid|18922|vsiid|36098|ssid|sp|P23388|PTFAX_RHOCA_Multiphosph	Phosphocarrier protein HPr	0.33	107	63	8	510	612	18	120	4e-09	59.3
NFICLAHK_00235	12272|vfid|18977|vsiid|36459|ssid|sp|P76398|MDTB_ECOLI_Multidrug_resi	Multidrug transporter mdtB	0.81	1038	190		1	1038	1	1038	0	1667
NFICLAHK_00188	12292|vfid|23504|vsiid|44301|ssid|tr|Q9HY55|Q9HY55_PSEAE_Phosphotra	Phosphotransferase system transporter enzyme I	0.39	374	220	6	1	372	1	370	4e-66	225
NFICLAHK_00674	12323|vfid|19029|vsiid|36805|ssid|tr|Q9RP53|Q9RP53_ECOLX_WbnF_OS=Es	WbnF	0.77	335	76	1	1	335	1	334	0	559
NFICLAHK_00482	12334|vfid|19040|vsiid|36865|ssid|tr|Q56911|Q56911_YEREN_Thermoregu	Thermoregulated motility protein	0.63	359	73	59	1	301	1	358	e-126	364
NFICLAHK_00462	12375|vfid|19081|vsiid|37131|ssid|sp|P52613|FLIJ_ECOLI_Flagellar_fl	Flagellar fliJ protein	0.67	147	48		1	147	1	147	2e-64	193
NFICLAHK_00748	13276|vfid|20481|vsiid|39977|ssid|VFDB_tagD_thiol_peroxidase_[Vibri	thiol peroxidase	0.48	164	84		3	166	1	164	6e-53	165
NFICLAHK_00308	13298|vfid|20623|vsiid|40143|ssid|VFDB_exsA|transcriptional	transcriptional regulator ExsA	0.32	99	67		172	270	170	268	4e-11	61.6
NFICLAHK_00529	13370|vfid|21181|vsiid|40777|ssid|VFDB_basS|sensor protein	sensor protein BasS/PmrB	0.62	347	129	1	5	350	5	351	e-150	426
NFICLAHK_00073	13371|vfid|21183|vsiid|40780|ssid|VFDB_basR|DNA-binding	DNA-binding transcriptional regulator BasR	0.45	218	115	3	1	217	1	216	5e-58	182
NFICLAHK_00530	13371|vfid|21183|vsiid|40780|ssid|VFDB_basR|DNA-binding	DNA-binding transcriptional regulator BasR	0.72	216	60		1	216	1	216	e-111	318
NFICLAHK_00575	13372|vfid|21185|vsiid|40783|ssid|VFDB_pykF|pyruvate kinase	pyruvate kinase	0.37	484	272	29	5	476	1	467	2e-88	278
NFICLAHK_00287	13373|vfid|21187|vsiid|40786|ssid|VFDB_orf48|putative amino acid	putative amino acid permease	0.31	437	286	15	16	443	5	435	8e-61	204
NFICLAHK_00138	13469|vfid|21381|vsiid|41076|ssid|VFDB_STM4261|putative inner	putative inner membrane protein	0.25	903	564	108	223	3915	1667	1109	2e-16	87
NFICLAHK_00178	13472|vfid|21387|vsiid|41085|ssid|VFDB_yjcC|putative diguanylate	putative diguanylate cyclase/phosphodiesterase	0.3	276	184	9	248	517	246	518	3e-34	135
NFICLAHK_00625	13472|vfid|21387|vsiid|41085|ssid|VFDB_yjcC|putative diguanylate	putative diguanylate cyclase/phosphodiesterase	0.25	528	350	41	12	513	6	518	2e-44	163
NFICLAHK_00307	13473|vfid|21389|vsiid|41088|ssid|VFDB_soxS|DNA-binding	DNA-binding transcriptional regulator SoxS	0.36	90	57		186	275	18	107	6e-10	55.5
NFICLAHK_00187	13704|vfid|21855|vsiid|41786|ssid|VFDB_orf9|putative anaerobic	putative anaerobic decarboxylate transporter	0.35	379	227	18	43	411	44	414	2e-63	209
NFICLAHK_00857	13707|vfid|21861|vsiid|41795|ssid|VFDB_intI1|Tn21 integrase IntI1	integrase IntI1	0.26	237	136	38	53	274	116	329	2e-07	50.8
NFICLAHK_00156	13727|vfid|21901|vsiid|41855|ssid|VFDB_fecR|FecR [Shigella flexneri	FecR [Shigella flexneri 2a]	0.38	210	126	4	110	315	107	316	1e-33	125
NFICLAHK_00157	13728|vfid|21903|vsiid|41858|ssid|VFDB_fecI|FecI [Shigella flexneri	FecI [Shigella flexneri 2a]	0.47	166	82	5	9	169	1	166	2e-42	139
NFICLAHK_00700	13816|vfid|22079|vsiid|42122|ssid|VFDB_trpD|anthranilate	anthranilate phosphoribosyltransferase	0.36	267	159	10	4	264	30	292	1e-44	155
NFICLAHK_00285	13817|vfid|22081|vsiid|42125|ssid|VFDB_glnA1|glutamine synthetase	glutamine synthetase	0.26	463	277	63	30	448	12	455	3e-26	110
NFICLAHK_00853	13919|vfid|22285|vsiid|42431|ssid|VFDB_hlyB|HlyB protein	HlyB protein	0.57	698	293	3	24	718	8	705	0	837
NFICLAHK_00293	13943|vfid|22333|vsiid|42503|ssid|VFDB_orf49|hypothetical protein	hypothetical protein	0.3	440	298	9	13	451	14	445	2e-53	184
NFICLAHK_00596	13944|vfid|22335|vsiid|42506|ssid|VFDB_orf50|hypothetical protein	hypothetical protein	0.31	268	166	17	16	269	9	273	6e-29	112
NFICLAHK_00677	13955|vfid|22357|vsiid|42539|ssid|VFDB_orf61|hypothetical protein	hypothetical protein	0.45	435	228	8	12	444	17	445	e-113	357
NFICLAHK_00553	13964|vfid|22375|vsiid|42566|ssid|VFDB_orf70|hypothetical protein	hypothetical protein	0.31	385	248	15	2	376	3	382	3e-59	196
NFICLAHK_00563	14026|vfid|22499|vsiid|42752|ssid|VFDB_orf45|putative lysil-tRNA	putative lysil-tRNA synthetase LysU	0.29	147	98	5	17	555	61	492	1e-08	57.4
NFICLAHK_00770	14029|vfid|22505|vsiid|42761|ssid|VFDB_orf48|putative	putative lysin/cadaverin transporter	0.23	403	264	43	3	386	23	401	1e-14	75.5
NFICLAHK_00134	14097|vfid|22642|vsiid|42966|ssid|VFDB_YPO0256|two-component	two-component sensor/regulator	0.36	119	72	4	455	941	383	814	1e-12	71.6
NFICLAHK_00398	14152|vfid|22754|vsiid|43133|ssid|VFDB_ppkA|serine/threonine	serine/threonine protein kinase PpkA	0.28	225	130	32	23	242	8	205	2e-14	75.9
NFICLAHK_00391	14153|vfid|22756|vsiid|43136|ssid|VFDB_PA0075_PppA_[Pseudomonas_aer	PppA [Pseudomonas aeruginosa PAO1]	0.3	202	108	32	5	190	11	196	5e-11	60.8
NFICLAHK_00382	14154|vfid|22758|vsiid|43139|ssid|VFDB_PA0076|hypothetical protein	hypothetical protein	0.3	141	94	4	8	147	5	142	4e-14	68.9
NFICLAHK_00381	14155|vfid|22760|vsiid|43142|ssid|VFDB_icmF1_IcmF1_[Pseudomonas_aerug	cmF1 [Pseudomonas aeruginosa PAO1]	0.35	1125	662	69	103	1208	24	1098	0	622
NFICLAHK_00380	14156|vfid|22762|vsiid|43145|ssid|VFDB_PA0078|hypothetical protein	hypothetical protein	0.44	378	207	3	20	394	66	443	7e-95	291
NFICLAHK_00379	14157|vfid|22764|vsiid|43148|ssid|VFDB_PA0079|hypothetical protein	hypothetical protein	0.43	444	250	1	1	443	1	444	e-131	384
NFICLAHK_00378	14158|vfid|22766|vsiid|43151|ssid|VFDB_PA0080|hypothetical protein	hypothetical protein	0.31	141	83	14	10	140	1	137	7e-15	67.4
NFICLAHK_00390	14159|vfid|22768|vsiid|43154|ssid|VFDB_PA0081_Fha1_[Pseudomonas_aer	hypothetical protein	0.34	196	128	1	429	624	303	497	5e-27	114
NFICLAHK_00383	14160|vfid|22770|vsiid|43157|ssid|VFDB_PA0082|hypothetical protein	hypothetical protein	0.45	129	70		3	131	2	130	1e-25	104
NFICLAHK_00384	14161|vfid|22772|vsiid|43160|ssid|VFDB_PA0083|hypothetical protein	hypothetical protein	0.74	163	41		6	168	5	167	9e-91	261
NFICLAHK_00385	14162|vfid|22774|vsiid|43163|ssid|VFDB_PA0084|hypothetical protein	hypothetical protein	0.73	496	132	1	1	495	1	496	0	774
NFICLAHK_00301	14163|vfid|22776|vsiid|43166|ssid|VFDB_hcp1_Hcp1_[Pseudomonas_aerug	Protein hcp1	0.44	159	87	2	1	157	1	159	2e-29	105
NFICLAHK_00302	14163|vfid|22776|vsiid|43166|ssid|VFDB_hcp1_Hcp1_[Pseudomonas_aerug	Hcp1 [Pseudomonas aeruginosa PAO1]	0.45	159	85	2	1	157	1	159	2e-31	110
NFICLAHK_00387	14163|vfid|22776|vsiid|43166|ssid|VFDB_hcp1_Hcp1_[Pseudomonas_aerug	Hcp1 [Pseudomonas aeruginosa PAO1]	0.43	162	89	2	1	160	1	162	2e-29	105
NFICLAHK_00393	14164|vfid|22778|vsiid|43168|ssid|hypothetical_protein_PA0086_[Pseu	hypothetical protein	0.33	267	167	11	5	270	24	280	5e-42	145
NFICLAHK_00394	14165|vfid|22780|vsiid|43172|ssid|VFDB_PA0087|hypothetical protein	hypothetical protein	0.41	160	91	2	28	187	4	161	3e-34	119
NFICLAHK_00395	14166|vfid|22782|vsiid|43175|ssid|VFDB_PA0088|hypothetical protein	hypothetical protein	0.44	626	332	14	1	622	1	616	0	526
NFICLAHK_00396	14167|vfid|22784|vsiid|43178|ssid|VFDB_PA0089|hypothetical protein	hypothetical protein	0.42	317	178	4	17	333	11	323	2e-71	225
NFICLAHK_00397	14168|vfid|22786|vsiid|43181|ssid|VFDB_clpV1_ClpV1_[Pseudomonas_aer	ClpV1 [Pseudomonas aeruginosa PAO1]	0.6	900	320	33	1	868	1	899	0	1071
NFICLAHK_00399	14169|vfid|22788|vsiid|43184|ssid|VFDB_vgrG1_VgrG1_[Pseudomonas_aer	VgrG1 [Pseudomonas aeruginosa PAO1]	0.38	624	354	31	14	633	18	614	e-137	419
NFICLAHK_00408	14169|vfid|22788|vsiid|43184|ssid|VFDB_vgrG1_VgrG1_[Pseudomonas_aer	VgrG1 [Pseudomonas aeruginosa PAO1]	0.42	637	349	15	14	646	18	643	e-171	508
NFICLAHK_00701	15124|vfid|24322|vsiid|45142|ssid|tr|Q5NEH2|Q5NEH2_FRATT_Carbamoyl-	Carbamoyl-phosphate synthase small chain	0.26	188	117	22	15	193	209	383	5e-08	51.6
NFICLAHK_00160	15145|vfid|24343|vsiid|45163|ssid|tr|Q5NF09|Q5NF09_FRATT_Thioredoxi	Thioredoxin	0.31	97	66		4	100	3	99	3e-19	82.4
NFICLAHK_00636	15155|vfid|24353|vsiid|45173|ssid|tr|Q5NGQ9|Q5NGQ9_FRATT_Ribonuclea	Ribonuclease D	0.25	369	262	14	5	368	2	361	1e-34	130
NFICLAHK_00775	15170|vfid|24368|vsiid|45188|ssid|tr|Q7CFV3|Q7CFV3_YERPE_Cyclic_AMP	cAMP-regulatory protein	0.21	179	138	3	53	229	29	206	4e-07	48.9
NFICLAHK_00767	15175|vfid|24373|vsiid|45193|ssid|tr|Q84IX2|Q84IX2_YERPS_Sensor_pro	Sensor protein	0.32	268	174	8	162	423	188	453	4e-32	126
NFICLAHK_00074	15177|vfid|24375|vsiid|45195|ssid|tr|Q668C3|Q668C3_YERPS_Sensor_pro	Sensor protein	0.29	303	205	10	162	457	155	454	4e-23	101
NFICLAHK_00232	15177|vfid|24375|vsiid|45195|ssid|tr|Q668C3|Q668C3_YERPS_Sensor_pro	Two-component system response regulator	0.62	453	166	3	4	454	1	452	0	593
NFICLAHK_00231	15178|vfid|24376|vsiid|45196|ssid|tr|Q668C2|Q668C2_YERPS_Two-	LysR family transcription regulatory protein	0.72	230	55	8	10	235	14	239	e-120	341
NFICLAHK_00332	15193|vfid|24391|vsiid|45211|ssid|tr|Q63YS1|Q63YS1_BURPS_LysR_famil	LysR family transcription regulatory protein	0.33	121	79	1	2	122	3	122	5e-14	71.2
NFICLAHK_00333	15193|vfid|24391|vsiid|45211|ssid|tr|Q63YS1|Q63YS1_BURPS_LysR_famil	LysR family transcription regulatory protein	0.25	244	175	6	18	259	18	257	6e-13	68.2
NFICLAHK_00831	15193|vfid|24391|vsiid|45211|ssid|tr|Q63YS1|Q63YS1_BURPS_LysR_famil	LysR family transcription regulatory protein	0.29	297	201	7	5	298	5	297	2e-39	140
NFICLAHK_00097	15195|vfid|24393|vsiid|45213|ssid|tr|Q63N33|Q63N33_BURPS_Putrescine	Putrescine transport system permease protein	0.36	233	141	8	25	250	18	249	8e-35	127
NFICLAHK_00110	15202|vfid|24400|vsiid|45220|ssid|tr|Q63K07|Q63K07_BURPS_LysR-	LysR-family transcriptional regulator	0.26	245	158	22	13	241	6	244	5e-11	62
NFICLAHK_00195	15202|vfid|24400|vsiid|45220|ssid|tr|Q63K07|Q63K07_BURPS_LysR-	LysR-family transcriptional regulator	0.26	288	206	5	4	288	5	290	6e-17	79
NFICLAHK_00238	15204|vfid|24402|vsiid|45222|ssid|tr|Q63HV2|Q63HV2_BURPS_Putative_mem	Putative membrane protein	0.26	550	384	19	563	1099	264	807	7e-43	168
NFICLAHK_00673	15206|vfid|24404|vsiid|45224|ssid|tr|Q63J85|Q63J85_BURPS_UDP-	UDP-glucose 6-dehydrogenase 2	0.58	451	176	12	1	439	1	451	0	530
NFICLAHK_00571	15222|vfid|24420|vsiid|45240|ssid|sp|Q2YJH5|ZNUA_BRUA2_High-	High-affinity zinc uptake system protein znuA	0.34	325	192	21	9	312	8	332	9e-61	196
NFICLAHK_00756	15224|vfid|24422|vsiid|45242|ssid|sp|Q8FXM5|MGTC_BRUSU_Protein_mgtC	Protein	0.44	132	65	8	9	140	13	136	1e-26	102
NFICLAHK_00126	15480|vfid|35550|vsiid|56387|ssid|glucan_biosynthesis_protein_G_[Br	glucan biosynthesis protein G	0.36	540	300	42	1	535	36	538	e-107	332
NFICLAHK_00562	15484|vfid|35558|vsiid|56395|ssid|hypothetical_protein_blr8050_[Bra	hypothetical protein	0.25	181	121	14	2	176	20	192	2e-09	56.6
NFICLAHK_00010	15496|vfid|35582|vsiid|56419|ssid|putative_manganese_transport_prot	putative manganese transport protein	0.27	313	205	21	3	300	18	324	5e-19	88.2
NFICLAHK_00241	15542|vfid|35674|vsiid|56511|ssid|putative_deoxycytidine_triphospha	putative deoxycytidine triphosphate deaminase	0.34	187	107	16	1	182	1	176	1e-21	87
NFICLAHK_00084	15599|vfid|35788|vsiid|56625|ssid|D-fructose-6-	glucosamine--fructose-6-phosphate aminotransferase	0.29	217	134	18	1	217	1	199	4e-17	84
NFICLAHK_00340	15628|vfid|35846|vsiid|56683|ssid|ABC_transporter_permease_protein_	ABC transporter permease protein	0.34	212	138		60	271	73	284	2e-31	117
NFICLAHK_00736	15628|vfid|35846|vsiid|56683|ssid|ABC_transporter_permease_protein_	ABC transporter permease protein	0.32	227	153		70	296	65	291	6e-30	114
NFICLAHK_00738	15630|vfid|35850|vsiid|56687|ssid|ABC_transporter_substrate-	ABC transporter substrate-binding protein	0.24	302	194	33	81	370	98	378	1e-09	60.5
NFICLAHK_00784	15630|vfid|35850|vsiid|56687|ssid|ABC_transporter_substrate-	ABC transporter substrate-binding protein	0.22	539	340	78	1	496	20	523	8e-18	86.3
NFICLAHK_00519	15631|vfid|35852|vsiid|56689|ssid|nitrilotriacetate_monooxygenase_[	nitrilotriacetate monooxygenase	0.29	448	280	38	4	437	17	440	2e-45	164
NFICLAHK_00441	15730|vfid|36050|vsiid|56887|ssid|modification_methylase_very_EcoRI	modification methylase very EcoRII cytosine-specificmethyltransferase	0.49	373	129	60	88	454	3	321	e-104	312
NFICLAHK_00179	15811|vfid|36212|vsiid|57049|ssid|putative_cell_wall_hydrolase;_mob	putative cell wall hydrolase	0.36	117	68	6	62	174	205	319	7e-16	73.6
NFICLAHK_00035	16116|vfid|36822|vsiid|57659|ssid|ABC-type_transporter,	ABC-type transporter permease component [Corynebacterium glutamicum ATCC 13032]	0.24	157	113	6	200	354	152	304	8e-09	55.8
NFICLAHK_00034	16117|vfid|36824|vsiid|57661|ssid|ABC-type_transporter,	ABC-type transporter permease component [Corynebacterium glutamicum ATCC 13032]	0.22	251	174	20	14	260	10	244	1e-07	51.6
NFICLAHK_00036	16120|vfid|36830|vsiid|57667|ssid|ABC-type_transporter,	ABC-type transporter, ATPase component	0.44	286	144	14	1	284	1	274	6e-85	262
NFICLAHK_00102	16120|vfid|36830|vsiid|57667|ssid|ABC-type_transporter,	ABC-type transporter, ATPase component	0.42	334	188	5	5	336	4	334	4e-83	257
NFICLAHK_00618	16196|vfid|36982|vsiid|57819|ssid|cold_shock-	cold shock-like protein cspI	0.73	67	18		3	69	5	71	2e-30	101
NFICLAHK_00838	16234|vfid|37058|vsiid|57895|ssid|putative_amidase_[Escherichia_col	putative amidase [Escherichia coli CFT073]	0.33	162	98	10	77	231	80	238	3e-09	58.9
NFICLAHK_00055	16244|vfid|37078|vsiid|57915|ssid|putative_3-hydroxyacyl-	putative 3-hydroxyacyl-CoA dehydrogenase	0.3	289	184	18	307	584	1	282	2e-34	132
NFICLAHK_00124	16333|vfid|37256|vsiid|58093|ssid|hypothetical_protein_c3636_[Esche	hypothetical protein	0.34	247	139	24	64	302	37	267	2e-33	123
NFICLAHK_00184	16334|vfid|37258|vsiid|58095|ssid|putative_sialic_acid_transporter_	putative sialic acid transporter	0.27	195	135	6	45	236	45	236	5e-16	79.7
NFICLAHK_00778	16334|vfid|37258|vsiid|58095|ssid|putative_sialic_acid_transporter_	putative sialic acid transporter	0.27	187	134	2	35	221	44	228	7e-15	76.3
NFICLAHK_00840	16334|vfid|37258|vsiid|58095|ssid|putative_sialic_acid_transporter_	putative sialic acid transporter	0.29	235	129	37	13	226	18	236	2e-11	65.1
NFICLAHK_00675	16460|vfid|37510|vsiid|58347|ssid|DNA-binding_protein_H-	DNA-binding protein	0.6	135	52	1	1	135	1	134	9e-53	162
NFICLAHK_00181	16505|vfid|37600|vsiid|58437|ssid|hypothetical_protein_c1267_[Esche	hypothetical protein	0.27	135	87	11	4	130	27	158	9e-09	55.8
NFICLAHK_00066	16581|vfid|37752|vsiid|58589|ssid|3-oxoacyl- acyl_carrier_protein	3-oxoacyl- acyl carrier protein synthase II	0.32	411	264	13	2	404	3	408	7e-58	194
NFICLAHK_00196	16612|vfid|37814|vsiid|58651|ssid|putative_amino_acid/amine_transpo	putative amino acid/amine transport protein	0.38	470	267	21	6	471	10	462	e-106	324
NFICLAHK_00151	16622|vfid|37834|vsiid|58671|ssid|CP4-	CP4-6 prophage; predicted sugar transporter	0.36	436	271	4	27	461	8	440	7e-97	299
NFICLAHK_00819	16622|vfid|37834|vsiid|58671|ssid|CP4-	CP4-6 prophage; predicted sugar transporter	0.52	446	213		13	458	4	449	e-169	483
NFICLAHK_00022	16624|vfid|37838|vsiid|58675|ssid|CP4-6_prophage;_predicted_DNA-	CP4-6 prophage; predicted DNA-binding transcriptional regulator	0.26	246	175	7	16	254	4	249	3e-12	64.3
NFICLAHK_00614	16624|vfid|37838|vsiid|58675|ssid|CP4-6_prophage;_predicted_DNA-	CP4-6 prophage; predicted DNA-binding transcriptional regulator	0.38	247	150	1	13	258	4	250	1e-51	168
NFICLAHK_00019	169|vfid|170|vsiid|169|ssid|putative_aspartate_amino_transferase_[K	putative aspartate amino transferase	0.91	401	36		1	401	1	401	0	773
NFICLAHK_00109	169|vfid|170|vsiid|169|ssid|putative_aspartate_amino_transferase_[K	putative aspartate amino transferase	0.25	377	259	20	23	394	27	388	2e-21	95.1
NFICLAHK_00345	17443|vfid|39475|vsiid|60312|ssid|M20/M25/M40_family_peptidase_[Ent	M20/M25/M40 family peptidase	0.33	362	226	16	4	353	20	377	4e-49	170
NFICLAHK_00569	17447|vfid|39483|vsiid|60320|ssid|ABC_transporter,	ABC transporter, permease protein	0.31	245	166	3	3	246	13	255	4e-28	108
NFICLAHK_00588	17469|vfid|39527|vsiid|60364|ssid|GntR_family_transcriptional_regul	GntR family transcriptional regulator	0.27	235	157	14	1	229	6	232	1e-11	61.6
NFICLAHK_00431	17521|vfid|39631|vsiid|60468|ssid|ferrochelatase_[Enterococcus_faec	ferrochelatase	0.4	301	173	6	4	303	3	298	4e-84	256
NFICLAHK_00170	17620|vfid|39829|vsiid|60666|ssid|hypothetical_protein_lin2589_[Lis	hypothetical protein	0.27	372	214	57	34	389	6	336	2e-30	123
NFICLAHK_00594	17958|vfid|40505|vsiid|61342|ssid|hypothetical_protein_mlr8031_[Mes	hypothetical protein	0.26	331	174	70	11	316	49	334	6e-19	87
NFICLAHK_00365	17989|vfid|40567|vsiid|61404|ssid|two-	two-component sensor histidine kinase	0.37	395	225	21	463	843	992	1379	3e-65	238
NFICLAHK_00228	17999|vfid|40587|vsiid|61424|ssid|hypothetical_protein_mll8080_[Mes	hypothetical protein	0.29	175	101	23	61	234	43	195	1e-12	66.6
NFICLAHK_00828	18007|vfid|40603|vsiid|61440|ssid|RNA_polymerase_sigma_factor_RpoE_	RNA polymerase sigma factor	0.28	192	112	25	4	182	34	213	5e-18	77.8
NFICLAHK_00807	18221|vfid|41031|vsiid|61868|ssid|isoquinoline_1-oxidoreductase,	isoquinoline 1-oxidoreductase, alpha subunit, putative	0.33	151	93	8	2	152	1	143	8e-18	80.1
NFICLAHK_00808	18222|vfid|41033|vsiid|61870|ssid|isoquinoline_1-oxidoreductase,	isoquinoline 1-oxidoreductase, beta subunit, putative	0.23	288	199	22	121	394	275	554	6e-09	58.9
NFICLAHK_00809	18224|vfid|41037|vsiid|61874|ssid|xanthine_dehydrogenase_accessory_	xanthine dehydrogenase accessory factor, putative	0.32	178	103	18	92	258	194	364	6e-09	55.5
NFICLAHK_00305	18231|vfid|41051|vsiid|61888|ssid|aldehyde_dehydrogenase_family_pro	aldehyde dehydrogenase family protien	0.34	490	297	22	3	476	11	494	1e-85	271
NFICLAHK_00335	18231|vfid|41051|vsiid|61888|ssid|aldehyde_dehydrogenase_family_pro	aldehyde dehydrogenase family protien	0.37	480	291	10	14	489	22	495	e-100	309
NFICLAHK_00601	18231|vfid|41051|vsiid|61888|ssid|aldehyde_dehydrogenase_family_pro	aldehyde dehydrogenase family protien	0.4	476	280	2	9	484	23	496	e-129	383
NFICLAHK_00833	18231|vfid|41051|vsiid|61888|ssid|aldehyde_dehydrogenase_family_pro	aldehyde dehydrogenase family protien	0.36	493	304	10	2	490	9	495	3e-98	305
NFICLAHK_00662	18301|vfid|41191|vsiid|62028|ssid|phage_minor_capsid_protein_C,	phage minor capsid phage minor capsid	0.27	218	154	5	332	548	87	300	3e-11	64.3
NFICLAHK_00710	18301|vfid|41191|vsiid|62028|ssid|phage_minor_capsid_protein_C,	phage minor capsid protein C, putative	0.29	243	156	15	77	310	60	296	2e-13	70.1
NFICLAHK_00067	18491|vfid|41571|vsiid|62408|ssid|GntR_family_transcriptional_regul	GntR family transcriptional regulator	0.24	365	223	53	29	379	16	341	2e-21	95.9
NFICLAHK_00101	18491|vfid|41571|vsiid|62408|ssid|GntR_family_transcriptional_regul	GntR family transcriptional regulator	0.25	414	229	81	29	419	12	367	6e-21	94.7
NFICLAHK_00206	18506|vfid|41601|vsiid|62438|ssid|ribose_ABC_transporter,	ribose ABC transporter, periplasmic D-ribose-binding protein	0.23	309	202	34	23	329	44	320	1e-14	73.2
NFICLAHK_00329	18506|vfid|41601|vsiid|62438|ssid|ribose_ABC_transporter,	ribose ABC transporter, periplasmic D-ribose-binding protein	0.32	281	184	5	22	301	44	320	2e-42	148
NFICLAHK_00368	18506|vfid|41601|vsiid|62438|ssid|ribose_ABC_transporter,	ribose ABC transporter, periplasmic D-ribose-binding protein	0.33	290	180	14	23	309	44	322	1e-37	135
NFICLAHK_00331	18507|vfid|41603|vsiid|62440|ssid|ribose_ABC_transporter,	ribose ABC transporter, permease protein	0.41	284	145	21	68	343	40	310	1e-60	196
NFICLAHK_00207	18508|vfid|41605|vsiid|62442|ssid|ribose_ABC_transporter,	ribose ABC transporter, ATP-binding protein	0.4	491	287	5	14	503	3	489	e-131	389
NFICLAHK_00366	18508|vfid|41605|vsiid|62442|ssid|ribose_ABC_transporter,	ribose ABC transporter, ATP-binding protein	0.46	491	262	3	7	496	3	491	e-157	457
NFICLAHK_00679	18540|vfid|41669|vsiid|62506|ssid|oligopeptide_ABC_transporter,	oligopeptide ABC transporter, substrate-binding protein, putative	0.28	529	345	33	12	518	16	533	3e-49	177
NFICLAHK_00680	18540|vfid|41669|vsiid|62506|ssid|oligopeptide_ABC_transporter,	oligopeptide ABC transporter, substrate-binding protein, putative	0.3	495	322	24	49	526	46	533	6e-44	163
NFICLAHK_00751	18540|vfid|41669|vsiid|62506|ssid|oligopeptide_ABC_transporter,	oligopeptide ABC transporter, substrate-binding protein, putative	0.3	539	327	47	7	519	16	533	8e-48	174
NFICLAHK_00212	18576|vfid|41741|vsiid|62578|ssid|hypothetical_protein_SAG0185_[Str	hypothetical protein	0.29	201	131	10	29	219	33	233	1e-20	86.7
NFICLAHK_00492	18590|vfid|41769|vsiid|62606|ssid|transketolase,	transketolase, N-terminal subunit	0.34	271	168	9	8	271	11	279	5e-48	160
NFICLAHK_00798	18634|vfid|41857|vsiid|62694|ssid|amino_acid_ABC_transporter,	amino acid ABC transporter, permease protein	0.38	203	119	5	13	215	11	208	1e-47	155
NFICLAHK_00800	18634|vfid|41857|vsiid|62694|ssid|amino_acid_ABC_transporter,	amino acid ABC transporter, permease protein	0.36	192	119	2	46	237	18	207	3e-36	126
NFICLAHK_00078	18782|vfid|42153|vsiid|62990|ssid|tRNA_pseudouridine_synthase_A_[St	tRNA pseudouridine synthase A	0.38	242	143	7	13	249	8	247	2e-51	168
NFICLAHK_00225	18783|vfid|42155|vsiid|62992|ssid|phosphomethylpyrimidine_kinase_[S	phosphomethylpyrimidine kinase	0.3	266	168	18	1	262	1	252	3e-26	102
NFICLAHK_00003	18795|vfid|42179|vsiid|63016|ssid|glutamyl-	glutamyl-tRNA synthetase	0.36	484	279	28	2	462	4	482	4e-98	303
NFICLAHK_00208	18797|vfid|42183|vsiid|63020|ssid|ribose_ABC_transporter_permease_[	ribose ABC transporter permease	0.35	333	188	26	7	334	2	313	1e-51	173
NFICLAHK_00367	18797|vfid|42183|vsiid|63020|ssid|ribose_ABC_transporter_permease_[	ribose ABC transporter permease	0.42	312	168	10	17	320	1	310	2e-70	221
NFICLAHK_00330	18798|vfid|42185|vsiid|63022|ssid|ribose_ABC_transporter_ATP-	ribose ABC transporter ATP-binding protein	0.49	489	246	3	6	493	3	489	e-160	462
NFICLAHK_00205	18801|vfid|42191|vsiid|63028|ssid|hypothetical_protein_gbs0118_[Str	hypothetical protein	0.26	337	230	17	1	332	1	325	1e-26	107
NFICLAHK_00671	18804|vfid|42197|vsiid|63034|ssid|DNA-	DNA-binding response regulator	0.33	103	68		9	111	3	105	1e-14	72
NFICLAHK_00370	18808|vfid|42205|vsiid|63042|ssid|fructose-	fructose-bisphosphate aldolase	0.37	300	167	21	1	286	1	293	8e-55	179
NFICLAHK_00089	18814|vfid|42217|vsiid|63054|ssid|hypothetical_protein_gbs0131_[Str	hypothetical protein	0.51	252	111	11	6	257	6	246	2e-71	219
NFICLAHK_00361	18814|vfid|42217|vsiid|63054|ssid|hypothetical_protein_gbs0131_[Str	hypothetical protein	0.33	249	136	30	22	261	3	230	8e-34	122
NFICLAHK_00507	18814|vfid|42217|vsiid|63054|ssid|hypothetical_protein_gbs0131_[Str	hypothetical protein	0.48	247	118	9	4	248	6	245	4e-69	213
NFICLAHK_00087	18815|vfid|42219|vsiid|63056|ssid|hypothetical_protein_gbs0132_[Str	hypothetical protein	0.27	234	145	25	10	228	293	516	2e-22	94.4
NFICLAHK_00088	18815|vfid|42219|vsiid|63056|ssid|hypothetical_protein_gbs0132_[Str	hypothetical protein	0.3	236	138	26	7	228	279	502	8e-26	104
NFICLAHK_00269	18815|vfid|42219|vsiid|63056|ssid|hypothetical_protein_gbs0132_[Str	hypothetical protein	0.25	243	158	22	7	233	3	239	3e-08	53.9
NFICLAHK_00506	18815|vfid|42219|vsiid|63056|ssid|hypothetical_protein_gbs0132_[Str	hypothetical protein	0.34	215	130	11	15	218	292	506	1e-40	144
NFICLAHK_00176	18828|vfid|42245|vsiid|63082|ssid|oligopeptide_ABC_transporter,	oligopeptide ABC transporter, permease protein	0.28	364	198	62	1	362	1	304	4e-39	140
NFICLAHK_00681	18828|vfid|42245|vsiid|63082|ssid|oligopeptide_ABC_transporter,	oligopeptide ABC transporter, permease protein	0.34	305	196	3	1	305	1	302	4e-69	216
NFICLAHK_00175	18829|vfid|42247|vsiid|63084|ssid|hypothetical_protein_gbs0146_[Str	hypothetical protein	0.29	242	170	1	97	337	98	339	2e-29	115
NFICLAHK_00682	18829|vfid|42247|vsiid|63084|ssid|hypothetical_protein_gbs0146_[Str	hypothetical protein	0.34	322	173	37	15	300	19	339	1e-56	186
NFICLAHK_00356	18830|vfid|42249|vsiid|63086|ssid|oligopeptide_ABC_transporter,	oligopeptide ABC transporter, ATP-binding protein	0.35	257	156	9	4	251	3	259	3e-45	154
NFICLAHK_00683	18830|vfid|42249|vsiid|63086|ssid|oligopeptide_ABC_transporter,	oligopeptide ABC transporter, ATP-binding protein	0.47	315	163	1	17	330	4	318	e-110	324
NFICLAHK_00735	18830|vfid|42249|vsiid|63086|ssid|oligopeptide_ABC_transporter,	oligopeptide ABC transporter, ATP-binding protein	0.34	303	182	16	3	302	6	295	3e-58	191
NFICLAHK_00684	18831|vfid|42251|vsiid|63088|ssid|oligopeptide_ABC_transporter,	oligopeptide ABC transporter, ATP-binding protein	0.5	290	122	22	7	293	5	275	8e-93	278
NFICLAHK_00570	18834|vfid|42257|vsiid|63094|ssid|zinc_ABC_transporter_ATP-	zinc ABC transporter ATP-binding protein	0.31	223	124	29	4	197	3	225	1e-30	113
NFICLAHK_00107	18862|vfid|42313|vsiid|63150|ssid|hypothetical_protein_gbs0179_[Str	hypothetical protein	0.27	201	114	31	7	189	6	193	2e-12	63.2
NFICLAHK_00017	18863|vfid|42315|vsiid|63152|ssid|hypothetical_protein_gbs0180_[Str	hypothetical protein	0.29	537	343	35	37	547	2	529	2e-78	258
NFICLAHK_00016	18864|vfid|42317|vsiid|63154|ssid|hypothetical_protein_gbs0181_[Str	hypothetical protein	0.33	239	153	6	1	234	1	238	4e-39	135
NFICLAHK_00213	18865|vfid|42319|vsiid|63156|ssid|hypothetical_protein_gbs0182_[Str	hypothetical protein	0.29	110	69	9	2	104	3	110	6e-07	45.4
NFICLAHK_00177	18867|vfid|42323|vsiid|63160|ssid|hypothetical_protein_gbs0184_[Str	hypothetical protein	0.27	153	96	15	120	272	104	241	8e-11	64.3
NFICLAHK_00737	18868|vfid|42325|vsiid|63162|ssid|hypothetical_protein_gbs0185_[Str	hypothetical protein	0.26	268	178	18	44	311	70	319	4e-25	102
NFICLAHK_00493	18878|vfid|42345|vsiid|63182|ssid|hypothetical_protein_gbs0195_[Str	hypothetical protein	0.35	296	184	8	25	318	16	305	3e-49	166
NFICLAHK_00799	18915|vfid|42419|vsiid|63256|ssid|hypothetical_protein_gbs0233_[Str	hypothetical protein	0.27	276	186	14	27	298	34	299	9e-21	90.1
NFICLAHK_00797	18917|vfid|42423|vsiid|63260|ssid|hypothetical_protein_gbs0235_[Str	hypothetical protein	0.38	375	212	20	1	367	6	368	5e-84	260
NFICLAHK_00351	19016|vfid|42621|vsiid|63458|ssid|korSA,	korSA, regulatory protein	0.28	224	133	28	27	229	31	247	7e-15	71.6
NFICLAHK_00728	19077|vfid|42743|vsiid|63580|ssid|oxidoreductase_[Streptomyces_coel	oxidoreductase	0.23	315	185	57	110	400	61	342	9e-07	52
NFICLAHK_00079	19082|vfid|42753|vsiid|63590|ssid|integral_membrane_protein_[Strept	integral membrane protein	0.41	174	94	7	37	206	28	198	2e-43	145
NFICLAHK_00595	19086|vfid|42761|vsiid|63598|ssid|oxidoreductase_[Streptomyces_coel	oxidoreductase	0.31	185	117	9	7	186	13	193	4e-17	78.2
NFICLAHK_00805	19086|vfid|42761|vsiid|63598|ssid|oxidoreductase_[Streptomyces_coel	oxidoreductase	0.39	247	140	9	5	247	16	257	1e-47	157
NFICLAHK_00218	19091|vfid|42771|vsiid|63608|ssid|thioredoxin_reductase_[Streptomyc	thioredoxin reductase	0.29	310	212	8	210	515	5	310	2e-47	167
NFICLAHK_00137	19156|vfid|42901|vsiid|63738|ssid|hypothetical_protein_SCO6899_[Str	hypothetical protein	0.33	254	152	18	113	357	108	352	6e-19	87
NFICLAHK_00442	19410|vfid|43409|vsiid|64246|ssid|DNA_mismatch_endonuclease,	DNA mismatch endonuclease, patch repair protein	0.44	118	64	1	1	117	1	118	3e-34	117
NFICLAHK_00430	19436|vfid|43461|vsiid|64298|ssid|putative_transport_transmembrane_	putative transport transmembrane protein	0.29	286	180	22	2	275	7	282	3e-14	73.9
NFICLAHK_00339	19438|vfid|43465|vsiid|64302|ssid|putative_peptide_transport_system	putative peptide transport system permease ABC transporter protein	0.34	283	179	5	7	287	4	283	2e-45	155
NFICLAHK_00338	19439|vfid|43467|vsiid|64304|ssid|putative_peptide-	putative peptide-binding periplasmic ABC transporter protein	0.25	442	265	63	36	438	14	431	3e-17	84.3
NFICLAHK_00174	19440|vfid|43469|vsiid|64306|ssid|putative_peptide_transport_system	putative peptide transport system ATP-binding ABC transporter protein	0.46	558	270	30	4	533	26	581	e-155	456
NFICLAHK_00341	19440|vfid|43469|vsiid|64306|ssid|putative_peptide_transport_system	putative peptide transport system ATP-binding ABC transporter protein	0.31	279	171	20	10	539	26	284	5e-33	133
NFICLAHK_00734	19440|vfid|43469|vsiid|64306|ssid|putative_peptide_transport_system	putative peptide transport system ATP-binding ABC transporter protein	0.32	261	160	15	4	252	323	280	1e-36	136
NFICLAHK_00646	19442|vfid|43473|vsiid|64310|ssid|putative_amino_acid_dehydrogenase	putative amino acid dehydrogenase transmembrane protein	0.27	422	280	25	4	415	7	413	2e-34	132
NFICLAHK_00186	19447|vfid|43483|vsiid|64320|ssid|hypothetical_protein_SMc03259_[Si	hypothetical protein	0.27	304	193	27	8	303	6	290	3e-20	88.6
NFICLAHK_00643	19538|vfid|43665|vsiid|64502|ssid|disulfide_bond_formation_protein_	disulfide bond formation protien	0.29	172	104	18	2	155	15	186	1e-15	71.2
NFICLAHK_00511	20034|vfid|44656|vsiid|65493|ssid|trifunctional_transcriptional_regul	trifunctional transcriptional regulator/proline dehydrogenase/pyrroline-5-carboxylate dehydrogenase	0.8	1320	258	6	1	1314	1	1320	0	2141
NFICLAHK_00319	20036|vfid|44660|vsiid|65497|ssid|putative_transcriptional_regulato	putative transcriptional regulator	0.32	112	74	2	7	117	11	121	1e-13	67
NFICLAHK_00321	20203|vfid|44994|vsiid|65831|ssid|leucine-	eucine-responsive transcriptional regulator	0.32	143	97		3	145	12	154	5e-29	103
NFICLAHK_00347	20203|vfid|44994|vsiid|65831|ssid|leucine-	eucine-responsive transcriptional regulator	0.46	140	75		7	146	12	151	2e-40	133
NFICLAHK_00432	20230|vfid|45048|vsiid|65885|ssid|transcriptional_regulatory_prot	transcriptional regulatory protein	0.82	68	12		1	68	1	68	2e-37	119
NFICLAHK_00132	20252|vfid|45092|vsiid|65929|ssid|putative_methyltransferase_[Salmo	putative methyltransferase	0.27	133	85	11	44	167	55	185	2e-13	68.2
NFICLAHK_00582	20263|vfid|45114|vsiid|65951|ssid|putative_exonuclease_[Salmonella_	putative exonuclease	0.29	170	88	32	5	148	22	185	3e-09	54.3
NFICLAHK_00664	20351|vfid|45290|vsiid|66127|ssid|DNA_topoisomerase_III_[Salmonella	DNA mismatch endonuclease, patch repair protein	0.41	616	347	16	1	610	1	606	e-142	429
NFICLAHK_00712	20351|vfid|45290|vsiid|66127|ssid|DNA_topoisomerase_III_[Salmonella	DNA topoisomerase III	0.25	683	420	89	5	635	3	648	3e-36	145
NFICLAHK_00518	20413|vfid|45414|vsiid|66251|ssid|putative_sialic_acid_transporter_	putative sialic acid transporter	0.25	254	176	13	26	279	2	242	2e-09	59.3
NFICLAHK_00576	20418|vfid|45424|vsiid|66261|ssid|putative_transcriptional_regulato	putative transcriptional regulator	0.31	258	168	10	1	250	13	268	7e-30	114
NFICLAHK_00516	20419|vfid|45426|vsiid|66263|ssid|PhoB-dependent,	PhoB-dependent, ATP-binding pho regulon component	0.9	262	24		1	262	23	284	0	501
NFICLAHK_00512	20420|vfid|45428|vsiid|66265|ssid|major_sodium/proline_symporter_[S	major sodium/proline symporter	0.81	493	93		1	493	1	493	0	806
NFICLAHK_00334	20442|vfid|45472|vsiid|66309|ssid|4-	4-hydroxyphenylacetate catabolism	0.38	472	272	17	21	479	6	473	e-100	310
NFICLAHK_00641	20443|vfid|45474|vsiid|66311|ssid|4-	4-hydroxyphenylacetate catabolism	0.28	177	116	10	19	211	225	195	2e-15	73.6
NFICLAHK_00607	20479|vfid|45546|vsiid|66383|ssid|paraquat-	paraquat-inducible protein B	0.25	217	147	15	11	606	7	251	9e-09	58.5
NFICLAHK_00608	20480|vfid|45548|vsiid|66385|ssid|paraquat-	paraquat-inducible protein A	0.19	182	141	5	13	210	8	415	4e-09	57.8
NFICLAHK_00129	20483|vfid|45554|vsiid|66391|ssid|putative_iron-	putative iron-sulfur protein	0.43	62	34	1	25	86	308	368	6e-10	53.1
NFICLAHK_00471	20487|vfid|45562|vsiid|66399|ssid|MsgA-	MsgA-like protein	0.58	63	26		1	63	1	63	3e-24	85.5
NFICLAHK_00005	20568|vfid|45724|vsiid|66561|ssid|formate_transporter_[Salmonella_t	formate transporter	0.29	275	170	25	6	257	12	284	2e-31	117
NFICLAHK_00604	20574|vfid|45736|vsiid|66573|ssid|MFS_family_transporter_[Salmonell	putative MFS family transporter protein	0.27	371	240	30	24	379	24	379	3e-31	123
NFICLAHK_00568	20579|vfid|45746|vsiid|66583|ssid|recombination_factor_protein_RarA	recombination factor protein RarA	0.29	126	82	7	12	132	9	132	4e-09	57
NFICLAHK_00822	20620|vfid|45828|vsiid|66665|ssid|putative_transcription_regulato	putative transcription regulator protein	0.33	83	51	4	1	79	2	84	5e-11	52.8
NFICLAHK_00823	20724|vfid|46036|vsiid|66873|ssid|HipA-	HipA-like protein	0.36	103	65	4	132	105	202	106	2e-14	73.9
NFICLAHK_00413	20846|vfid|46280|vsiid|67117|ssid|RhsD_protein_precursor_[Xanthomonas	RhsD protein precursor	0.24	569	366	65	713	1110	31	558	1e-15	82
NFICLAHK_00793	20923|vfid|46434|vsiid|67271|ssid|hypothetical_protein_XF1722_[Xyle	hypothetical protein	0.52	100	48		3	102	1	100	4e-29	107
NFICLAHK_00013	20925|vfid|46438|vsiid|67275|ssid|sugar-	sugar-phosphate dehydrogenase	0.29	324	205	22	13	325	1	313	5e-34	127
NFICLAHK_00655	20925|vfid|46438|vsiid|67275|ssid|sugar-	sugar-phosphate dehydrogenase	0.31	319	161	59	13	279	13	324	3e-31	118
NFICLAHK_00490	20927|vfid|46442|vsiid|67279|ssid|2,5-dichloro-2,	2,5-dichloro-2,5-cyclohexadiene-1,4-diol dehydrogenase	0.33	245	158	6	5	245	9	251	4e-30	112
NFICLAHK_00709	20927|vfid|46442|vsiid|67279|ssid|2,5-dichloro-2,	2,5-dichloro-2,5-cyclohexadiene-1,4-diol dehydrogenase	0.29	191	131	3	12	202	9	196	3e-17	78.2
NFICLAHK_00733	20927|vfid|46442|vsiid|67279|ssid|2,5-dichloro-2,	2,5-dichloro-2,5-cyclohexadiene-1,4-diol dehydrogenase	0.23	262	175	26	4	253	7	254	2e-07	50.4
NFICLAHK_00841	20927|vfid|46442|vsiid|67279|ssid|2,5-dichloro-2,	2,5-dichloro-2,5-cyclohexadiene-1,4-diol dehydrogenase	0.32	247	161	5	9	253	11	254	3e-31	115
NFICLAHK_00842	20927|vfid|46442|vsiid|67279|ssid|2,5-dichloro-2,	2,5-dichloro-2,5-cyclohexadiene-1,4-diol dehydrogenase	0.33	245	157	7	9	248	13	255	5e-32	117
NFICLAHK_00200	20928|vfid|46444|vsiid|67281|ssid|NADP-	NADP-alcohol dehydrogenase	0.29	211	127	21	32	240	26	217	2e-18	85.1
NFICLAHK_00617	20940|vfid|46468|vsiid|67305|ssid|outer_membrane_protein_[Xylella_f	outer membrane protein	0.36	251	151	8	66	313	100	345	3e-45	158
NFICLAHK_00042	21750|vfid|53682|vsiid|74549|ssid|hypothetical_protein_pLEW6932_p25	hypothetical protein	0.29	188	118	14	2	180	9	191	7e-19	82
NFICLAHK_00814	21824|vfid|53826|vsiid|74693|ssid|AmpC_[Citrobacter_werkmanii]|AmpC	AmpC	0.54	380	168	5	2	378	4	381	e-144	413
NFICLAHK_00788	23020|vfid|56104|vsiid|76971|ssid|Cmx A	Cmx A	0.31	341	223	11	17	349	7	344	4e-30	119
NFICLAHK_00598	23364|vfid|56783|vsiid|77650|ssid|DLP12_prophage;_multidrug_resista	DLP12 prophage; multidrug resistance protien	0.35	100	65		9	108	4	103	4e-16	67.8
NFICLAHK_00357	23660|vfid|57327|vsiid|78194|ssid|macrolide_transporter_ATP-	macrolide transporter ATP-binding /permease protein	0.37	189	113	5	31	219	23	206	4e-27	108
NFICLAHK_00376	23900|vfid|57768|vsiid|78635|ssid|multidrug_efflux_protein_[Enterob	multidrug efflux protein	0.26	435	292	27	23	443	9	430	5e-25	106
NFICLAHK_00405	24300|vfid|58535|vsiid|79402|ssid|hypothetical_protein_MUL_2846_[My	hypothetical protein	0.23	185	113	28	59	238	9	170	5e-09	55.1
NFICLAHK_00260	2434|vfid|2606|vsiid|2892|ssid|VFDB_lgtA_lacto-N-	acto-N-neotetraose biosynthesis glycosyl tranferase	0.28	214	139	14	15	216	37	248	2e-14	72
NFICLAHK_00801	24397|vfid|58723|vsiid|79590|ssid|oxytetracycline_exporter_[Strepto	oxytetracycline exporter	0.3	413	247	42	28	414	14	410	2e-36	141
NFICLAHK_00599	24560|vfid|59041|vsiid|79908|ssid|quaternary_ammonium_compounds_res	quaternary ammonium compounds resistance protein	0.37	110	52	17	7	107	6	107	1e-12	58.9
NFICLAHK_00404	24592|vfid|59104|vsiid|79971|ssid|fluoroquinole_resistance_protein_	fluoroquinole resistance protein	0.23	171	125	6	579	673	31	191	1e-07	53.1
NFICLAHK_00217	2539|vfid|2817|vsiid|3206|ssid|VFDB_ahpC_alkyl_hydroperoxide_reduct	alkylhydroperoxide reductase subunit C	0.37	157	92	6	21	177	35	185	9e-33	115
NFICLAHK_00076	25414|vfid|60689|vsiid|81556|ssid|D-	D-lactate dehydrogenase	0.29	211	110	38	55	241	68	264	5e-19	86.7
NFICLAHK_00758	25415|vfid|60691|vsiid|81558|ssid|D-specific_alpha-	D-specific alpha-keto acid dehydrogenase	0.33	318	205	6	3	320	7	318	7e-59	191
NFICLAHK_00372	25454|vfid|60767|vsiid|81634|ssid|VanRE_[Enterococcus_faecalis]|Van	Van RE	0.33	224	146	2	5	228	4	225	1e-36	128
NFICLAHK_00768	25454|vfid|60767|vsiid|81634|ssid|VanRE_[Enterococcus_faecalis]|Van	Van RE	0.33	232	145	10	1	229	1	225	3e-37	130
NFICLAHK_00295	25570|vfid|60990|vsiid|81857|ssid|D,	D,D carboxypeptidase	0.32	247	138	29	31	257	99	336	4e-18	84.3
NFICLAHK_00479	2625|vfid|2989|vsiid|3464|ssid|VFDB_YE2522_flagellin_[Yersinia_ente	flagellin	0.67	368	58	61	1	309	1	366	e-146	416
NFICLAHK_00480	2625|vfid|2989|vsiid|3464|ssid|VFDB_YE2522_flagellin_[Yersinia_ente	flagellin	0.67	368	59	60	1	310	1	366	e-148	421
NFICLAHK_00481	2625|vfid|2989|vsiid|3464|ssid|VFDB_YE2522_flagellin_[Yersinia_ente	flagellin	0.68	368	56	60	1	310	1	366	e-149	424
NFICLAHK_00159	26380|vfid|62717|vsiid|83585|ssid|ATP-	ATP- binding cassette protein	0.25	248	169	17	370	550	1195	623	3e-10	63.2
NFICLAHK_00547	2640|vfid|3019|vsiid|3509|ssid|VFDB_flhA|flagellar biosynthesis	flagellar biosynthesis protein FlhA	0.84	695	101	6	1	694	1	690	0	1122
NFICLAHK_00534	2642|vfid|3023|vsiid|3515|ssid|VFDB_flhC_transcriptional_activator_	transcriptional activator FlhC	0.81	193	34	1	1	192	1	193	e-114	322
NFICLAHK_00533	2643|vfid|3025|vsiid|3518|ssid|VFDB_flhD_transcriptional_activator_	transcriptional activator FlhD	0.75	116	27	1	1	115	4	119	2e-56	170
NFICLAHK_00548	2644|vfid|3027|vsiid|3521|ssid|VFDB_flhE|flagellar protein FlhE	flagellar protein	0.39	129	73	5	6	130	13	140	7e-25	91.7
NFICLAHK_00502	2645|vfid|3029|vsiid|3524|ssid|VFDB_fliA_flagellar_biosynthesis_sig	flagellar biosynthesis sigma factor	0.87	238	30		1	238	1	238	e-151	420
NFICLAHK_00237	26468|vfid|62879|vsiid|83747|ssid|organellar_heat_shock_protein_[Ei	organellar heat shock protein	0.22	443	241	103	3	430	60	414	4e-10	61.6
NFICLAHK_00478	2649|vfid|3037|vsiid|3536|ssid|VFDB_fliD_flagellar_capping_protein_	flagellar capping protein	0.56	467	195	6	1	463	1	465	e-168	481
NFICLAHK_00467	2650|vfid|3039|vsiid|3539|ssid|VFDB_fliE_flagellar_hook-	flagellar hook-basal body protein	0.61	103	40		1	103	1	103	3e-43	136
NFICLAHK_00464	2653|vfid|3045|vsiid|3548|ssid|VFDB_fliH_flagellar_assembly_protein	flagellar assembly protein H	0.52	240	105	8	1	232	1	240	1e-85	253
NFICLAHK_00463	2654|vfid|3047|vsiid|3551|ssid|VFDB_fliI|flagellum-specific ATP	flagellum-specific ATP synthase	0.86	441	59		12	452	1	441	0	758
NFICLAHK_00460	2657|vfid|3053|vsiid|3560|ssid|VFDB_fliL_flagellar_basal_body-	flagellar basal body-associated protein	0.6	161	59	5	1	161	1	156	3e-52	163
NFICLAHK_00458	2659|vfid|3057|vsiid|3566|ssid|VFDB_fliN|flagellar motor switch	Flagellar motor switch protien	0.8	138	26	1	1	137	1	138	9e-74	216
NFICLAHK_00457	2660|vfid|3059|vsiid|3569|ssid|VFDB_fliO|flagellar protein FliO	flagellar protein	0.57	107	41	4	20	122	3	109	2e-28	100
NFICLAHK_00477	2664|vfid|3067|vsiid|3581|ssid|VFDB_fliS|flagellar protein FliS	flagellar protein	0.71	131	37		1	131	1	131	8e-65	193
NFICLAHK_00476	2665|vfid|3069|vsiid|3584|ssid|VFDB_fliT_flagellar_biosynthesis_pro	flagellar biosynthesis protein	0.39	108	65		7	114	7	114	7e-14	62.4
NFICLAHK_00503	2666|vfid|3071|vsiid|3587|ssid|VFDB_fliZ_flagella_biosynthesis_prot	flagellar biosynthesis protein	0.73	165	43		2	166	3	167	2e-90	260
NFICLAHK_00257	2673|vfid|3085|vsiid|3608|ssid|VFDB_galE|UDP-glucose 4-epimerase	UDP-glucose 4-epimerase	0.6	337	130	2	1	337	1	335	e-150	424
NFICLAHK_00254	2678|vfid|3095|vsiid|3623|ssid|VFDB_rfpB|putative	putative galactosyltransferase	0.24	220	147	20	193	406	153	358	3e-12	67
NFICLAHK_00210	26980|vfid|63899|vsiid|84767|ssid|AP65-	AP65-1 adhesin	0.41	526	293	13	7	528	14	530	e-129	390
NFICLAHK_00247	2704|vfid|3147|vsiid|3701|ssid|VFDB_cap8B|capsular polysaccharide	capsular polysaccharide synthesis enzyme	0.34	219	140	3	497	715	10	225	1e-36	137
NFICLAHK_00581	27174|vfid|64283|vsiid|85151|ssid|oligopeptidase_B_[Trypanosoma_bru	oligopeptidase B	0.35	677	404	31	20	674	37	704	e-135	414
NFICLAHK_00249	2726|vfid|3192|vsiid|3754|ssid|<locus|FTT0798|gene|Unknown|ref|GI	glycosyl transferase 2	0.35	94	55	6	7	99	11	99	1e-11	64.3
NFICLAHK_00243	2790|vfid|3320|vsiid|3882|ssid|<locus|HP1490|gene|Unknown|ref|GI:15	hypothetical_protein	0.24	249	174	14	282	523	208	449	6e-19	89
NFICLAHK_00624	2790|vfid|3320|vsiid|3882|ssid|<locus|HP1490|gene|Unknown|ref|GI:15	hypothetical_protein	0.26	280	192	14	249	519	174	448	8e-17	82.4
NFICLAHK_00538	2939|vfid|3618|vsiid|4180|ssid|<locus|HP0391|gene|Unknown|ref|GI:15	chemosensation, adapter protein	0.32	137	92	1	18	154	29	164	6e-22	86.3
NFICLAHK_00544	2940|vfid|3620|vsiid|4182|ssid|<locus|HP1067|gene|Unknown|ref|GI:15	putative|response receptor	0.48	116	59	1	6	120	1	116	2e-36	120
NFICLAHK_00498	2973|vfid|3686|vsiid|4248|ssid|<locus|GBAA1231|start|1189451|end|11	dTDP-6-deoxy-L-mannose-dehydrogenase	0.42	272	154	3	2	271	4	274	2e-69	216
NFICLAHK_00638	2981|vfid|3702|vsiid|4264|ssid|<locus|FTT1606|gene|minD_|ref|GI:566	septum_site-determining_protein	0.61	267	101	2	3	269	8	272	e-115	332
NFICLAHK_00724	3013|vfid|3750|vsiid|4312|ssid|<ref|AE0486|gi|45443108|ref|NP_99464	Putative membrane protein	0.31	420	267	19	242	650	248	659	2e-59	211
NFICLAHK_00434	3131|vfid|3873|vsiid|4435|ssid|<ref|NP_957647|gi|41057027|ref|NP_95	cleaves single stranded RNA	0.74	110	28		1	110	24	133	2e-59	178
NFICLAHK_00277	3213|vfid|4032|vsiid|4596|ssid|<locus|BPSL2793|start|3340907|end|33	putative D-glycero-d-manno-heptose 1,7-bisphosphate phosphatase	0.28	150	97	10	1	143	1	147	5e-14	69.3
NFICLAHK_00245	3227|vfid|4060|vsiid|4624|ssid|<locus|BPSL2807|start|3355329|end|33	putative capsule polysaccharide export ABC transporter transmembrane protein	0.24	393	247	48	4	364	6	382	9e-29	115
NFICLAHK_00499	3243|vfid|4092|vsiid|4656|ssid|<locus|BPSL2684|start|3211502|end|32	dTDP-6-deoxy-D-glucose-3,5 epimerase	0.55	176	77	1	1	175	3	178	2e-71	213
NFICLAHK_00500	3244|vfid|4094|vsiid|4658|ssid|<locus|BPSL2685|start|3212038|end|32	glucose-1-phosphate thymidylyltransferase	0.63	287	106		2	288	4	290	e-138	392
NFICLAHK_00201	3261|vfid|4128|vsiid|4692|ssid|<locus|BPSL2866|start|3428079|end|34	oxidative stress regulatory protein	0.22	303	212	23	1	282	1	301	7e-13	67.4
NFICLAHK_00713	3261|vfid|4128|vsiid|4692|ssid|<locus|BPSL2866|start|3428079|end|34	hypothetical_protein	0.27	261	167	23	1	248	1	251	1e-21	92.8
NFICLAHK_00731	3261|vfid|4128|vsiid|4692|ssid|<locus|BPSL2866|start|3428079|end|34	oxidative stress regulatory protein	0.29	241	157	14	6	238	14	248	1e-16	78.2
NFICLAHK_00777	3261|vfid|4128|vsiid|4692|ssid|<locus|BPSL2866|start|3428079|end|34	LysR-family transcriptional regulator	0.29	174	120	2	13	186	3	174	5e-14	70.9
NFICLAHK_00236	3299|vfid|4204|vsiid|4768|ssid|<locus|BPSL2234|start|2690293|end|26	hypothetical protein	0.4	330	190	6	59	386	59	384	3e-73	234
NFICLAHK_00535	3385|vfid|4376|vsiid|4940|ssid|<locus|BMEII1109|start|1145424|end|1	flagellar motor protein MotD	0.39	289	173	1	3	291	36	323	3e-72	224
NFICLAHK_00536	3391|vfid|4388|vsiid|4952|ssid|<locus|BMEII0154|start|165927|end|	flagellar motor protein MotD	0.34	128	82	2	6	264	9	362	6e-14	72.4
NFICLAHK_00427	3437|vfid|4480|vsiid|5044|ssid|<locus|BMEII0535|start|560169|end|56	iron III dicitrate-binding periplasmic protein	0.28	325	210	23	12	317	17	337	3e-27	108
NFICLAHK_00426	3438|vfid|4482|vsiid|5046|ssid|<locus|BMEII0537|start|562240|end|56	ferrichrome transport ATP-binding protein	0.39	243	141	5	27	265	13	254	7e-49	162
NFICLAHK_00513	3443|vfid|4492|vsiid|5056|ssid|<locus|BMEII0883|start|925111|end|92	high affinity iron permease	0.26	274	184	17	2	265	6	272	1e-12	65.9
NFICLAHK_00140	3446|vfid|4498|vsiid|5062|ssid|<locus|BMEI1029|start|1068196|end|10	outer membrane channel protein	0.23	401	277	29	46	426	33	424	3e-15	77
NFICLAHK_00020	3448|vfid|4502|vsiid|5066|ssid|<locus|BMEII0793|start|830063|end|83	EmrA like multidrug resistance protein	0.38	305	187	1	37	341	16	319	1e-61	199
NFICLAHK_00021	3451|vfid|4508|vsiid|5072|ssid|<locus|BMEII1119|start|1154050|end|1	multidrug resistance B protein	0.23	523	375	27	3	516	9	513	5e-23	102
NFICLAHK_00574	3494|vfid|4573|vsiid|5137|ssid|<gi|1787065|gb|AAC73929.1|_proton_mo	efflux transport protein MFS family MdfA protein Cmr	0.51	395	190		8	402	9	403	e-148	425
NFICLAHK_00792	3507|vfid|4586|vsiid|5150|ssid|<gi|58337345|ref|YP_193930.1|_membra	membrane_protein	0.22	395	261	46	32	404	12	382	1e-14	74.7
NFICLAHK_00172	3517|vfid|4596|vsiid|5160|ssid|<gi|36786188|emb|CAE15240.1|_bicyclo	bicyclonycin_resistance_protein_sulfonamide_resistance_protein	0.61	370	142		23	392	23	392	e-172	487
NFICLAHK_00648	3517|vfid|4596|vsiid|5160|ssid|<gi|36786188|emb|CAE15240.1|_bicyclo	bicyclonycin_resistance_protein_sulfonamide_resistance_protein	0.27	377	268	7	16	390	23	394	2e-43	155
NFICLAHK_00613	3524|vfid|4603|vsiid|5167|ssid|<gi|17431832|emb|CAD18510.1|_PUTATIV	PUTATIVE_EFFLUX_PUMP_ANTIBIOTIC_RESISTANCE_TRANSMEMBRANE _PROTEIN	0.39	452	268	4	2	452	21	469	2e-97	300
NFICLAHK_00233	3537|vfid|4616|vsiid|5180|ssid|<gi|59801301|ref|YP_208013.1|_AgrA_[	aminoglycoside_resistance_efflux_transporter_protein	0.37	461	273	16	8	462	14	464	4e-88	276
NFICLAHK_00821	3562|vfid|4641|vsiid|5205|ssid|<sp|P19997|BLS_STRSJ_Blasticidin_S-	Blasticidin S-acetyltransferase	0.37	140	79	9	8	143	2	136	2e-18	75.9
NFICLAHK_00619	3589|vfid|4668|vsiid|5232|ssid|<sp|P37000|MYRA_MICGR_Mycinamicin-	macrolide-resistance-encoding gene	0.33	265	147	30	3	243	9	267	7e-27	105
NFICLAHK_00678	3610|vfid|4689|vsiid|5253|ssid|<tr|Q8FHE5|Q8FHE5_ECOL6_Multiple_ant	Multiple antibiotic resistance protein marC	0.31	197	125	10	23	209	20	216	6e-29	107
NFICLAHK_00852	5676|vfid|12264|vsiid|15397|ssid|tr|Q9PAU7|Q9PAU7_XYLFA_Hemolysin_s	Hemolysin secretion protein D	0.4	464	277	1	9	471	10	473	e-120	358
NFICLAHK_00418	5807|vfid|12395|vsiid|16234|ssid|sp|Q8XBQ8|PTFAX_ECO57_Multiphospho	Multiphosphoryl transfer protein	0.27	148	106	2	2	149	686	831	2e-17	77.4
NFICLAHK_00291	675|vfid|676|vsiid|675|ssid|L-fuculose-1-	L-fuculose-1-phosphate_aldolase	0.82	206	37		1	206	1	206	e-128	358
NFICLAHK_00154	7250|vfid|8385|vsiid|10303|ssid|Biopolymer_transport_exbB_protein_[	Biopolymer transport exbB protein	0.29	190	131	3	9	198	15	201	3e-23	94.4
NFICLAHK_00153	7261|vfid|8407|vsiid|10325|ssid|enterochelin_transporter_ uptake	enterochelin_transporter_ uptake	0.32	131	89		12	142	10	140	5e-14	64.3
NFICLAHK_00198	7293|vfid|8471|vsiid|14148|ssid|VFDB_fepC_iron-	iron-enterobactin transporter ATP-binding protein	0.34	260	162	8	1	253	1	259	1e-42	145
NFICLAHK_00158	7344|vfid|8573|vsiid|10491|ssid|outer_membrane_protein_receptor_for	outer membrane protein receptor for ferrichrome, colicin M, and phages T1, T5, and phi80	0.26	694	444	66	144	786	41	719	2e-43	168
NFICLAHK_00057	7407|vfid|8700|vsiid|11494|ssid|VFDB_pilJ|twitching motility	twitching motility protein PilJ	0.28	364	213	46	282	603	314	673	6e-28	118
NFICLAHK_00327	7407|vfid|8700|vsiid|11494|ssid|VFDB_pilJ|twitching motility	twitching motility protein PilJ	0.28	378	223	46	180	514	301	675	4e-20	93.2
NFICLAHK_00440	7407|vfid|8700|vsiid|11494|ssid|VFDB_pilJ|twitching motility	twitching motility protein PilJ	0.28	219	139	17	242	446	359	574	1e-11	67
NFICLAHK_00452	7407|vfid|8700|vsiid|11494|ssid|VFDB_pilJ|twitching motility	twitching motility protein PilJ	0.27	362	226	37	204	530	316	675	5e-24	106
NFICLAHK_00587	7407|vfid|8700|vsiid|11494|ssid|VFDB_pilJ|twitching motility	twitching motility protein PilJ	0.3	315	192	28	228	514	361	675	8e-22	99
NFICLAHK_00592	7407|vfid|8700|vsiid|11494|ssid|VFDB_pilJ|twitching motility	twitching motility protein PilJ	0.29	315	194	28	228	514	361	675	2e-24	106
NFICLAHK_00782	7407|vfid|8700|vsiid|11494|ssid|VFDB_pilJ|twitching motility	twitching motility protein PilJ	0.27	352	221	35	199	516	325	675	9e-25	108
NFICLAHK_00542	7408|vfid|8702|vsiid|11496|ssid|VFDB_pilK|methyltransferase PilK	methyltransferase PilK	0.31	257	158	17	24	267	11	263	1e-30	116
NFICLAHK_00609	7456|vfid|8798|vsiid|10716|ssid|GAF_domain-containing_protein,	GAF domain-containing protein, involved in signal transduction	0.47	140	72	2	2	141	11	148	7e-33	114
NFICLAHK_00131	7465|vfid|8816|vsiid|10734|ssid|ribonucleoside-	ribonucleoside-diphosphate reductase alpha chain	0.22	501	266	124	194	637	23	456	1e-10	64.7
NFICLAHK_00661	7476|vfid|8838|vsiid|10756|ssid|L-	L-asparaginase I	0.45	346	174	13	1	336	3	345	8e-99	295
NFICLAHK_00697	7477|vfid|8840|vsiid|10758|ssid|tryptophan_synthase_alpha_chain_[Ba	tryptophan synthase alpha chain	0.31	261	169	10	1	256	1	256	1e-38	135
NFICLAHK_00699	7478|vfid|8842|vsiid|10760|ssid|putative_N- 5`-phosphoribosyl	putative N- 5`-phosphoribosyl anthranilate isomerase	0.3	211	119	28	259	452	8	207	2e-11	62.8
NFICLAHK_00635	7571|vfid|9028|vsiid|10946|ssid|2,	2,3-dihydroxybenzoate-AMP ligase	0.28	550	341	54	30	561	13	526	1e-42	160
NFICLAHK_00494	7575|vfid|9036|vsiid|10954|ssid|Glycine-	Glycine-AMP_ligase	0.23	503	331	54	10	464	14	510	6e-16	80.1
NFICLAHK_00428	7596|vfid|9078|vsiid|10996|ssid|Ferrichrome_transport_system_permea	Ferrichrome transport system permease protein fhuB	0.33	328	210	9	10	336	22	341	1e-47	163
NFICLAHK_00197	7635|vfid|9156|vsiid|11074|ssid|hemin_transport_system_permease_pro	hemin transport system permease protein HmuU	0.37	308	188	5	48	355	27	329	1e-53	179
NFICLAHK_00628	7647|vfid|9180|vsiid|11098|ssid|anthranilate_synthase_component_I_[	anthranilate synthase component_I	0.28	295	205	7	156	448	143	432	7e-24	103
NFICLAHK_00702	7647|vfid|9180|vsiid|11098|ssid|anthranilate_synthase_component_I_[	anthranilate synthase component_I	0.31	270	176	10	234	502	164	424	1e-26	111
NFICLAHK_00537	7773|vfid|9444|vsiid|11453|ssid|putative_chemotactic_signal_transduct	Putative chemotactic signal transduction system	0.36	342	206	11	321	651	1975	2316	3e-58	213
NFICLAHK_00543	7774|vfid|9446|vsiid|11456|ssid|VFDB_chpB_methylesterase_[Pseudomon	methylesterase	0.26	207	142	11	144	342	134	337	3e-12	66.6
NFICLAHK_00148	7816|vfid|9557|vsiid|11636|ssid|VFDB_pvdE|pyoverdine biosynthesis	pyoverdine biosynthesis protein PvdE	0.34	535	335	17	14	534	18	549	4e-93	295
NFICLAHK_00811	7819|vfid|9563|vsiid|11645|ssid|VFDB_phzS_hypothetical_protein_PA42	hypothetical_protein_PA42	0.28	368	229	34	4	344	8	368	5e-26	107
NFICLAHK_00817	7822|vfid|9571|vsiid|11658|ssid|VFDB_lasR|transcriptional regulator	transcriptional regulator LasR	0.26	241	162	14	5	241	7	237	7e-19	82.4
NFICLAHK_00316	7851|vfid|9629|vsiid|11745|ssid|VFDB_bplA_oxidoreductase_[Bordetell	oxidoreductase	0.26	375	221	53	3	367	10	341	3e-26	107
NFICLAHK_00485	7853|vfid|9633|vsiid|11751|ssid|VFDB_bplC|lipopolysaccharide	lipopolysaccharide biosynthesis protein	0.32	332	216	9	40	368	33	358	4e-46	161
NFICLAHK_00141	7866|vfid|9659|vsiid|11790|ssid|VFDB_cyaB|cyclolysin secretion	cyclolysin secretion protein	0.31	561	370	12	144	699	141	694	2e-84	281
NFICLAHK_00851	7869|vfid|9665|vsiid|11799|ssid|VFDB_cyaE|cyclolysin secretion	cyclolysin secretion protein	0.31	406	255	22	52	450	52	442	3e-28	116
NFICLAHK_00251	7906|vfid|9739|vsiid|11910|ssid|VFDB_cps4H|capsular polysaccharide	capsular polysaccharide biosynthesis protein Cps4H	0.32	127	83	3	178	304	200	323	5e-14	72
NFICLAHK_00244	7915|vfid|9757|vsiid|11937|ssid|VFDB_cpsE|glycosyl transferase CpsE	glycosyl transferase CpsE	0.47	200	94	11	281	476	269	461	2e-49	174
NFICLAHK_00649	7915|vfid|9757|vsiid|11937|ssid|VFDB_cpsE|glycosyl transferase CpsE	glycosyl transferase CpsE	0.42	213	117	5	276	487	253	461	2e-48	172
NFICLAHK_00487	7928|vfid|9783|vsiid|11976|ssid|VFDB_neuD|neuD protein	neuD protein	0.26	212	142	14	2	205	4	209	1e-10	58.5
NFICLAHK_00256	7931|vfid|9789|vsiid|11985|ssid|VFDB_hasC|UDP-glucose	UDP-glucose pyrophosphorylase	0.39	298	169	11	1	295	1	290	4e-67	211
NFICLAHK_00672	7931|vfid|9789|vsiid|11985|ssid|VFDB_hasC|UDP-glucose	UDP-glucose pyrophosphorylase	0.41	291	163	7	6	294	2	287	3e-74	229
NFICLAHK_00185	7991|vfid|9898|vsiid|12143|ssid|VFDB_EF0954_LacI_family_sugar-	LacI family sugar-binding transcriptional regulator	0.26	338	232	18	16	341	3	334	8e-25	102
NFICLAHK_00298	7991|vfid|9898|vsiid|12143|ssid|VFDB_EF0954_LacI_family_sugar-	LacI family sugar-binding transcriptional regulator	0.26	353	213	48	5	329	2	334	2e-17	82
NFICLAHK_00540	8051|vfid|10014|vsiid|12319|ssid|VFDB_acfB_accessory_colonization_f	accessory colonization factor AcfB	0.3	306	170	42	201	468	276	577	3e-24	106
NFICLAHK_00826	8051|vfid|10014|vsiid|12319|ssid|VFDB_acfB_accessory_colonization_f	accessory colonization factor AcfB	0.28	359	193	63	178	505	273	599	1e-24	107
NFICLAHK_00541	8061|vfid|10034|vsiid|12349|ssid|VFDB_tcpI_toxin_co-	toxin co-regulated pilus biosynthesis protein	0.29	360	221	34	189	517	260	616	7e-28	117
NFICLAHK_00850	8170|vfid|10253|vsiid|12678|ssid|VFDB_iap|P60 extracellular	P60 extracellular protein, invasion associated protein Iap	0.35	78	47	3	62	138	382	457	7e-09	53.9
NFICLAHK_00250	8264|vfid|10400|vsiid|12878|ssid|VFDB_waaV_lipooligosaccharide_bios	lipooligosaccharide biosynthesis glycosyltransferase	0.3	223	140	14	8	216	4	226	2e-24	98.2
NFICLAHK_00086	8266|vfid|10404|vsiid|12884|ssid|VFDB_peb1A_bifunctional_adhesin/AB	bifunctional adhesin/ABC transporter aspartate/glutamate-binding protein	0.27	151	101	8	34	179	49	196	1e-06	48.5
NFICLAHK_00505	8266|vfid|10404|vsiid|12884|ssid|VFDB_peb1A_bifunctional_adhesin/AB	bifunctional adhesin/ABC transporter aspartate/glutamate-binding protein	0.29	258	159	22	28	274	11	257	2e-18	82.4
NFICLAHK_00278	8283|vfid|10438|vsiid|12935|ssid|VFDB_Cj1437c|putative	putative aminotransferase	0.26	365	242	28	9	354	3	358	7e-26	106
NFICLAHK_00044	8356|vfid|10584|vsiid|13154|ssid|VFDB_ccmC|heme exporter protein	heme exporter protein CcmC	0.48	237	119	2	1	235	13	249	2e-71	218
NFICLAHK_00135	8394|vfid|10660|vsiid|13268|ssid|VFDB_letA|response regulator GacA	response regulator GacA	0.29	206	139	7	4	206	8	209	4e-20	84.3
NFICLAHK_00136	8395|vfid|10662|vsiid|13271|ssid|VFDB_letS|sensory box histidine	sensory box histidine kinase/response regulator	0.21	253	187	11	427	669	272	523	3e-12	70.5
NFICLAHK_00262	8733|vfid|11349|vsiid|14306|ssid|VFDB_wzm_O-	O-antigen export system permease protein RFBD	0.27	206	142	7	9	210	31	233	1e-17	79.3
NFICLAHK_00261	8734|vfid|11351|vsiid|14308|ssid|O-ANTIGEN_EXPORT_SYSTEM_ATP-	O-ANTIGEN_EXPORT_SYSTEM_ATP-BINDING_PROTEIN_RFBB	0.51	240	115	1	5	244	6	244	4e-82	246

## Sheet: S8
Additional table 8. Symbiotic factors in PNA_99_3 as predicted by GIPSy
QueryID	SubjectID	Subject_description	%ID	Alignment	Mismatch	Gap opening	Query start	Query end	Subject start	Subject end	E-value	bit score
NFICLAHK_00316	gi|86285394|gb|ABC94452.1| probable oxidoreductase protein	probable oxidoreductase protein	0.29	323	197	32	45	359	35	333	3e-28	110
NFICLAHK_00829	gi|86284749|gb|ABC93808.1| probable symbiotically induced surface	probable symbiotically induced surface	0.5	174	67	20	13	186	5	158	1e-41	135
NFICLAHK_00225	gi|86284711|gb|ABC93770.1| phosphomethylpyrimidine kinase protein	phosphomethylpyrimidine kinase protein	0.54	271	113	10	5	266	4	273	1e-85	253
NFICLAHK_00709	gi|86284675|gb|ABC93734.1| putative oxidoreductase protein	putative oxidoreductase protein	0.25	253	172	16	7	249	37	283	2e-21	87.4
NFICLAHK_00815	gi|86284675|gb|ABC93734.1| putative oxidoreductase protein	putative oxidoreductase protein	0.51	284	135	2	14	297	4	285	2e-99	290
NFICLAHK_00841	gi|86283567|gb|ABC92630.1| putative oxidoreductase protein	putative oxidoreductase protein	0.37	253	141	16	7	250	4	249	4e-38	130
NFICLAHK_00357	gi|86283487|gb|ABC92550.1| cell-division ATP-binding protein	cell-division ATP-binding protein	0.29	229	151	11	7	230	5	227	7e-23	90.1
NFICLAHK_00671	gi|86283484|gb|ABC92547.1| probable two-component response	probable two-component response regulator protein	0.33	116	76	1	9	124	3	117	3e-12	59.7
NFICLAHK_00159	gi|86282901|gb|ABC91964.1| putative surface saccharide ABC	putative surface saccharide ABC transporter, ATP-binding and permease protein	0.32	194	113	18	384	562	419	609	3e-15	75.5
NFICLAHK_00332	gi|86282680|gb|ABC91743.1| probable transcriptional regulator	probable transcriptional regulator protein, LysR family	0.31	125	85	1	1	125	3	126	1e-13	66.6
NFICLAHK_00014	gi|86282496|gb|ABC91559.1| acetolactate synthase III, large subunit	acetolactate synthase III, large subunit	0.25	494	311	55	4	461	1	475	3e-26	109
NFICLAHK_00135	gi|86281466|gb|ABC90529.1| probable two-component response	probable two-component response regulator protein	0.29	201	131	10	1	197	1	195	3e-18	76.3
NFICLAHK_00047	gi|86281033|gb|ABC90096.1| cytochrome-c-type synthesis protein	cytochrome-c-type synthesis protein	0.47	659	334	9	1	652	1	657	0	549
NFICLAHK_00596	gi|86280897|gb|ABC89960.1| probable transcriptional regulator	probable transcriptional regulator protein, LysR family	0.28	289	198	9	21	304	9	293	3e-22	91.3
NFICLAHK_00372	gi|86280270|gb|ABC89333.1| phosphate regulon, two-component	phosphate regulon, two-component response regulator protein	0.35	236	139	13	1	232	1	227	5e-29	106
NFICLAHK_00136	gi|86280264|gb|ABC89327.1| phosphate regulon, two-component sensor	phosphate regulon, two-component sensor protein	0.22	322	221	28	367	667	55	369	3e-11	62.8
NFICLAHK_00089	gi|86279922|gb|ABC88985.1| probable phosphonate ABC transporter	probable phosphonate ABC transporter protein	0.34	240	135	23	10	239	6	232	4e-36	126
NFICLAHK_00341	gi|86279922|gb|ABC88985.1| probable phosphonate ABC transporter	probable phosphonate ABC transporter protein	0.26	229	146	23	285	250	1	232	2e-12	64.7
NFICLAHK_00366	gi|86279922|gb|ABC88985.1| probable phosphonate ABC transporter	probable phosphonate ABC transporter protein	0.27	233	144	26	6	221	1	224	5e-22	92.8
NFICLAHK_00231	gi|86279806|gb|ABC88869.1| two-component response regulator protein	two-component response regulator protein	0.36	247	137	20	1	227	1	247	1e-51	165
[truncated: 130 more rows]

## Sheet: S9
Additional table 9. Genomic islands in PNA 99_14 as predicted by SGI-HMM implemented by IslandViewer 4
[truncated: 176 more rows]

[truncated: 9 more sheets: S10, S11, S12, S13, S14, S15, S16, S17, S18]
